# Supplementary material for: Giant clams as open-source, scalable reef environmental biomonitors
Source: PLoS One. 2023 Jan 5;18(1):e0278752. doi: 10.1371/journal.pone.0278752 (PMC9815582; doi:10.1371/journal.pone.0278752)
Supplement: S1 Data — (ZIP) [file pone.0278752.s006.zip]

Archive with 6 entries (6 files):
- arduino code.txt
- combined 15 minute data.csv
- daily data merged.csv
- minute scale valvometry.csv
- raw valvometry data final.csv
- readme.docx
