# Supplementary material for: Giant clams as open-source, scalable reef environmental biomonitors
Source: PLoS One. 2023 Jan 5;18(1):e0278752. doi: 10.1371/journal.pone.0278752 (PMC9815582; doi:10.1371/journal.pone.0278752)
Supplement: S1 Data — (ZIP) [file pone.0278752.s006.zip › arduino code.txt]

#include "RTClib.h"

RTC_DS3231 rtc;

char daysOfTheWeek[7][12] = {"Sunday", "Monday", "Tuesday", "Wednesday", "Thursday", "Friday", "Saturday"};

int sensorPin1 = A0;
int sensorPin2 = A1;
int sensorPin3 = A2;
int sensorPin4 = A3;

void setup() {
  // put your setup code here, to run once:
  Serial.begin(9600);
  #ifndef ESP8266
  while (!Serial); // wait for serial port to connect. Needed for native USB
#endif
 

  if (! rtc.begin()) {
    Serial.println("Couldn't find RTC");
    Serial.flush();
    abort();
  }


  if (rtc.lostPower()) {
    Serial.println("RTC lost power, let's set the time!");
    // When time needs to be set on a new device, or after a power loss, the
    // following line sets the RTC to the date & time this sketch was compiled
    rtc.adjust(DateTime(2021,3,4, 13,42,30));
    // This line sets the RTC with an explicit date & time, for example to set
    // January 21, 2014 at 3am you would call:
    // rtc.adjust(DateTime(2014, 1, 21, 3, 0, 0));
  }
 rtc.adjust(DateTime(2021,12,7, 14,13,15));
  }

void loop() {
  // put your main code here, to run repeatedly:
  float voltage1, voltage2, voltage3, voltage4;
 
 
  voltage1 = (analogRead(sensorPin1)/1024.0) * 5000;
  voltage2 = (analogRead(sensorPin2)/1024.0) * 5000;
  voltage3 = (analogRead(sensorPin3)/1024.0) * 5000;
  voltage4 = (analogRead(sensorPin4)/1024.0) * 5000;

DateTime now = rtc.now();

    Serial.print(now.year(), DEC);
    Serial.print('/');
    Serial.print(now.month(), DEC);
    Serial.print('/');
    Serial.print(now.day(), DEC);
    Serial.print(' ');
    Serial.print(now.hour(), DEC);
    Serial.print(':');
    Serial.print(now.minute(), DEC);
    Serial.print(':');
    Serial.print(now.second(), DEC);
    Serial.println();
 
  Serial.print("Sensor 1: ");
  Serial.println(voltage1);

  Serial.print("Sensor 2: ");
  Serial.println(voltage2);

  Serial.print("Sensor 3: ");
  Serial.println(voltage3);

  Serial.print("Sensor 4: ");
  Serial.println(voltage4);
 
  delay(5000);

}
