# Supplementary material for: Giant clams as open-source, scalable reef environmental biomonitors
Source: PLoS One. 2023 Jan 5;18(1):e0278752. doi: 10.1371/journal.pone.0278752 (PMC9815582; doi:10.1371/journal.pone.0278752)
Supplement: S1 Data — (ZIP) [file pone.0278752.s006.zip › combined 15 minute data.csv]

	date	sensor 3	DO	pH	chla	PE	light
1	5/25/2021 15:15	-0.499068244	6.05	8.22	0.49	0.92	145.4396667
2	5/25/2021 15:30	-0.499068244	6.09	8.22	0.45	0.84	156.5116667
3	5/25/2021 15:45	-0.448637499	6.11	8.22	0.43	0.82	163.5886667
4	5/25/2021 16:00	-0.461245185	6.12	8.22	0.41	0.83	142.9265
5	5/25/2021 16:15	-0.41081444	6.13	8.22	0.42	0.84	149.0076667
6	5/25/2021 16:30	-0.436029813	6.16	8.23	0.44	0.93	125.0065
7	5/25/2021 16:45	-0.448637499	6.19	8.23	0.42	0.76	117.588
8	5/25/2021 17:00	0.888185073	6.23	8.23	0.43	0.82	114.4563333
9	5/25/2021 17:15	-0.058392226	6.26	8.23	0.43	0.86	180.7138333
10	5/25/2021 17:30	-0.234538877	6.27	8.23	0.41	0.72	103.8303333
11	5/25/2021 17:45	-0.360383695	6.31	8.23	0.42	0.86	92.60973333
12	5/25/2021 18:00	-0.360383695	6.34	8.23	0.42	0.87	87.54881667
13	5/25/2021 18:15	-0.297448395	6.35	8.23	0.49	0.87	79.76228333
14	5/25/2021 18:30	-0.24712078	6.36	8.24	0.42	0.82	74.33578333
15	5/25/2021 18:45	0.055051167	6.37	8.24	0.41	0.88	68.27846667
16	5/25/2021 19:00	-0.033202636	6.42	8.24	0.4	0.84	61.19683333
17	5/25/2021 19:15	0.243882852	6.41	8.24	0.38	0.88	54.97403333
18	5/25/2021 20:15	1.150321347	6.49	8.26	0.38	0.53	23.7282
19	5/25/2021 20:30	1.515273899	6.49	8.26	0.38	0.67	15.02653333
20	5/25/2021 20:45	1.162980598	6.5	8.26	0.37	0.72	6.982228333
21	5/25/2021 21:00	1.225890116	6.52	8.26	0.36	0.63	0.001684568
22	5/25/2021 21:15	0.835541713	6.55	8.26	0.38	0.68	0.00166175
23	5/25/2021 21:30	1.036903736	6.55	8.26	0.37	0.69	0.002533292
24	5/25/2021 21:45	0.558430442	6.53	8.26	0.38	0.69	0.001840085
25	5/25/2021 22:00	0.571038129	6.53	8.26	0.39	0.75	0.002131805
26	5/25/2021 22:15	0.608861187	6.52	8.26	0.4	0.77	0.001723325
27	5/25/2021 22:30	0.572184282	6.51	8.26	0.39	0.71	0.001708803
28	5/25/2021 22:45	0.558430442	6.5	8.26	0.37	0.74	0.002087423
29	5/25/2021 23:00	0.596253501	6.48	8.26	0.39	0.84	0.00195721
30	5/25/2021 23:15	0.558430442	6.48	8.26	0.4	0.76	0.00184818
31	5/25/2021 23:30	0.545848539	6.47	8.26	0.39	0.78	0.001821492
32	5/25/2021 23:45	0.558430442	6.46	8.26	0.37	0.74	0.001597267
33	5/26/2021 0:00	1.28971525	6.45	8.26	0.37	0.82	23.77522486
34	5/26/2021 0:15	1.060826402	6.47	8.27	0.41	0.82	0.001691158
35	5/26/2021 0:30	1.035394308	6.42	8.27	0.39	0.71	0.002001265
36	5/26/2021 0:45	1.315199459	6.4	8.26	0.39	0.8	0.002634338
37	5/26/2021 1:00	1.544557341	6.4	8.27	0.38	0.81	0.001693228
38	5/26/2021 1:15	1.391652086	6.38	8.26	0.38	0.72	0.002741707
39	5/26/2021 1:30	1.060826402	6.35	8.26	0.4	0.72	0.002003443
40	5/26/2021 1:45	0.984530119	6.34	8.26	0.38	0.86	0.002523168
41	5/26/2021 2:00	0.984530119	6.32	8.26	0.4	0.76	0.002399363
42	5/26/2021 2:15	0.984530119	6.31	8.26	0.4	0.85	0.001854357
43	5/26/2021 2:30	0.984530119	6.29	8.26	0.38	0.79	0.001988715
44	5/26/2021 2:45	1.009962213	6.27	8.26	0.4	0.84	0.00208853
45	5/26/2021 3:00	0.984530119	6.26	8.26	0.39	0.85	0.002487763
46	5/26/2021 3:15	1.086258496	6.25	8.26	0.44	0.94	0.002217493
47	5/26/2021 3:30	0.984530119	6.23	8.26	0.39	0.87	0.002504243
48	5/26/2021 3:45	1.009962213	6.2	8.26	0.4	0.79	0.002291377
49	5/26/2021 4:00	0.984530119	6.19	8.25	0.4	0.81	0.001989395
50	5/26/2021 4:15	0.933665931	6.19	8.25	0.39	0.84	0.001991375
51	5/26/2021 4:30	0.882801742	6.17	8.25	0.41	0.8	0.001583255
52	5/26/2021 4:45	-0.236835783	6.15	8.25	0.38	0.8	0.001950453
53	5/26/2021 5:00	-0.211403688	6.13	8.25	0.39	0.8	0.002543027
54	5/26/2021 5:15	-0.135107406	6.12	8.25	0.4	0.84	0.00242694
55	5/26/2021 5:30	-0.236835783	6.12	8.25	0.41	0.86	0.002192763
56	5/26/2021 5:45	-0.491156725	6.1	8.25	0.39	0.9	0.002268473
57	5/26/2021 6:00	-0.542020913	6.09	8.25	0.39	0.87	0.030889417
58	5/26/2021 6:15	-0.542020913	6.07	8.25	0.4	0.9	0.314115833
59	5/26/2021 6:30	-0.64395775	6.08	8.25	0.4	0.82	1.347886667
60	5/26/2021 6:45	-0.542020913	6.06	8.25	0.4	0.89	2.898511667
61	5/26/2021 7:00	-0.618473541	6.06	8.24	0.41	0.94	4.480241667
62	5/26/2021 7:15	-0.720410377	6.05	8.24	0.4	0.88	14.00761667
63	5/26/2021 7:30	-0.822347214	6.05	8.24	0.4	0.93	36.38546667
64	5/26/2021 7:45	-0.822347214	6.04	8.24	0.41	0.95	16.98788333
65	5/26/2021 8:00	-0.847831423	6.03	8.24	0.41	0.91	24.88006667
66	5/26/2021 8:15	-0.822347214	6.03	8.24	0.4	0.84	42.16726667
67	5/26/2021 8:30	-0.771378796	6.02	8.24	0.41	0.91	39.04973333
68	5/26/2021 8:45	-0.720410377	6.02	8.24	0.4	0.83	41.64023333
69	5/26/2021 9:00	-0.796863005	6.01	8.24	0.42	0.86	44.25535
70	5/26/2021 9:15	-0.771378796	6	8.24	0.42	0.88	58.5449
71	5/26/2021 9:30	-0.847831423	5.98	8.24	0.42	0.91	439.4726667
72	5/26/2021 9:45	-0.33856416	5.99	8.24	0.39	0.89	501.6386667
73	5/26/2021 10:00	-0.847831423	5.98	8.23	0.4	0.84	422.6915
74	5/26/2021 10:15	-0.847831423	5.99	8.23	0.4	0.88	389.5206667
75	5/26/2021 10:30	-0.847831423	5.98	8.23	0.42	0.87	151.1831667
76	5/26/2021 10:45	-0.847831423	5.96	8.23	0.41	0.95	239.0306667
77	5/26/2021 11:00	-0.847831423	5.97	8.23	0.41	0.93	169.7911667
78	5/26/2021 11:15	-0.847831423	5.97	8.23	0.41	0.95	189.303
79	5/26/2021 11:30	-0.847831423	5.97	8.23	0.41	0.9	178.0523333
80	5/26/2021 11:45	-0.847831423	5.97	8.23	0.42	0.85	217.4016667
81	5/26/2021 12:00	-0.847831423	5.96	8.23	0.4	0.9	187.5149153
82	5/26/2021 12:15	-0.847831423	5.96	8.23	0.41	0.86	153.8595
83	5/26/2021 12:30	-0.847831423	5.95	8.23	0.41	0.88	159.2145
84	5/26/2021 12:45	-0.847831423	5.95	8.23	0.41	0.87	191.2513333
85	5/26/2021 13:00	-0.847831423	5.94	8.23	0.41	0.91	161.3855
86	5/26/2021 13:15	-0.873263518	5.94	8.23	0.42	0.92	157.3415
87	5/26/2021 13:30	-0.822347214	5.94	8.22	0.43	0.98	165.4305
88	5/26/2021 13:45	-0.847831423	5.94	8.22	0.42	1.01	163.318
89	5/26/2021 14:00	-0.847831423	5.96	8.22	0.44	1.06	201.3195
90	5/26/2021 14:15	-0.873263518	5.98	8.22	0.42	0.98	180.691
91	5/26/2021 14:30	-0.873263518	5.99	8.22	0.43	1.01	171.283
92	5/26/2021 14:45	-0.847831423	6.01	8.22	0.41	0.96	195.5781667
93	5/26/2021 15:00	-0.847831423	6.02	8.22	0.43	1.08	138.1506667
94	5/26/2021 15:15	-0.873263518	6.06	8.23	0.42	0.94	174.961
95	5/26/2021 15:30	-0.847831423	6.06	8.23	0.42	1.01	155.6791667
96	5/28/2021 0:00	1.206923941	6.44	8.26	0.4	1.02	0.00069469
97	5/28/2021 14:45	-0.905368302	6.01	8.23	0.48	1.17	160.459
98	5/28/2021 15:00	-0.905368302	6.03	8.23	0.47	1.14	153.391
99	5/28/2021 15:15	-0.905368302	6.05	8.23	0.46	1.24	143.2666667
100	5/28/2021 15:30	-0.905368302	6.08	8.23	0.43	1.1	148.9815
101	5/28/2021 15:45	-0.905368302	6.1	8.23	0.45	1.19	144.791
102	5/28/2021 16:00	-0.905368302	6.12	8.23	0.45	1.12	140.6113333
103	5/28/2021 16:15	-0.905368302	6.13	8.23	0.44	1.19	137.703
104	5/28/2021 16:30	-0.82604379	6.17	8.23	0.45	1.16	122.7055
105	5/28/2021 16:45	-0.905368302	6.18	8.23	0.43	1.1	116.423
106	5/28/2021 17:00	-0.905368302	6.21	8.23	0.43	1.07	117.0681667
107	5/28/2021 17:15	-0.878926798	6.24	8.23	0.44	1.13	119.3573333
108	5/28/2021 17:30	-0.905368302	6.26	8.24	0.43	1.11	97.36326667
109	5/28/2021 17:45	-0.905368302	6.28	8.24	0.43	1.08	86.60821667
110	5/28/2021 18:00	-0.878926798	6.33	8.24	0.42	1.13	82.94675
111	5/28/2021 18:15	-0.852485294	6.34	8.24	0.43	1.1	75.04483333
112	5/28/2021 18:30	-0.905368302	6.36	8.24	0.44	1.16	68.74608333
113	5/28/2021 18:45	-0.878926798	6.37	8.24	0.43	1.13	62.99865
114	5/28/2021 19:00	-0.905368302	6.41	8.24	0.42	1.1	55.7692
115	5/28/2021 19:15	-0.614511759	6.41	8.25	0.41	1.04	51.38258333
116	5/28/2021 19:30	0.071669599	6.42	8.25	0.41	1.12	42.12965
117	5/28/2021 19:45	0.074073372	6.44	8.25	0.41	1.11	39.72993333
118	5/28/2021 20:00	0.362526141	6.46	8.25	0.42	1.22	32.86403333
119	5/28/2021 20:15	0.441688435	6.48	8.25	0.42	1.13	22.2248
120	5/28/2021 20:30	0.995824491	6.49	8.25	0.42	1.14	13.66963333
121	5/28/2021 20:45	1.312473666	6.49	8.25	0.41	1.19	6.425431667
122	5/28/2021 21:00	1.127761648	6.52	8.26	0.42	1.04	0.000866945
123	5/28/2021 21:15	0.995824491	6.5	8.26	0.43	1.06	0.001614708
124	5/28/2021 21:30	0.995824491	6.49	8.26	0.42	1.02	0.00165547
125	5/28/2021 21:45	1.048599354	6.52	8.26	0.42	1.1	0.001219956
126	5/28/2021 22:00	1.022211923	6.49	8.26	0.41	1.06	0.000711676
127	5/28/2021 22:15	1.312473666	6.5	8.26	0.41	1.06	0.000654534
128	5/28/2021 22:30	1.629771713	6.49	8.26	0.43	1.1	0.00074583
129	5/28/2021 22:45	1.576888705	6.48	8.26	0.47	1.14	0.000426508
130	5/28/2021 23:00	1.312473666	6.45	8.26	0.41	1.08	0.000815809
131	5/28/2021 23:15	1.154149079	6.45	8.26	0.44	1.07	0.000542105
132	5/28/2021 23:30	1.365356674	6.44	8.26	0.41	1.09	0.000664492
133	5/28/2021 23:45	1.259698804	6.43	8.26	0.42	1.11	0.000898212
134	5/29/2021 0:00	1.771532027	6.43	8.26	0.41	1.12	51.55836319
135	5/29/2021 0:15	1.481014419	6.4	8.26	0.42	1.12	0.000899467
136	5/29/2021 0:30	1.423005993	6.39	8.26	0.42	1.19	0.000933666
137	5/29/2021 0:45	1.219976503	6.37	8.26	0.41	1.14	0.00121932
138	5/29/2021 1:00	0.929934373	6.35	8.26	0.44	1.18	0.001242891
139	5/29/2021 1:15	0.755909095	6.34	8.26	0.41	1.07	0.001487166
140	5/29/2021 1:30	0.842921734	6.33	8.26	0.43	1.15	0.00126058
141	5/29/2021 1:45	0.871925947	6.31	8.26	0.43	1	0.001697159
142	5/29/2021 2:00	0.784913308	6.3	8.26	0.42	1.06	0.000965683
143	5/29/2021 2:15	0.755909095	6.28	8.26	0.42	1.03	0.001049472
144	5/29/2021 2:30	0.842921734	6.26	8.26	0.42	1.01	0.001259331
145	5/29/2021 2:45	0.842921734	6.25	8.26	0.41	1.13	0.001836478
146	5/29/2021 3:00	0.813917521	6.24	8.26	0.43	1.06	0.001157357
147	5/29/2021 3:15	0.784913308	6.23	8.26	0.41	1.05	0.001799993
148	5/29/2021 3:30	0.146107405	6.2	8.25	0.41	1.06	0.000860974
149	5/29/2021 3:45	0.233298348	6.18	8.25	0.43	1.1	0.00175448
150	5/29/2021 4:00	0.494871179	6.19	8.25	0.43	1.05	0.001226597
151	5/29/2021 4:15	0.494871179	6.17	8.25	0.44	1.11	0.001390759
152	5/29/2021 4:30	0.436743883	6.16	8.25	0.41	1.09	0.001458945
153	5/29/2021 4:45	0.436743883	6.14	8.25	0.42	1.08	0.001084604
154	5/29/2021 5:00	0.291425644	6.13	8.25	0.41	1.11	0.001302953
155	5/29/2021 5:15	0.552879605	6.12	8.25	0.43	1.04	0.000867807
156	5/29/2021 5:30	-0.49198528	6.1	8.25	0.42	1	0.000570891
157	5/29/2021 5:45	-0.549993706	6.1	8.25	0.45	1.11	0.002835255
158	5/29/2021 6:00	-0.645111099	6.07	8.25	0.47	1.28	0.08040795
159	5/29/2021 6:15	-0.666248297	6.09	8.25	0.43	1.07	0.784008833
160	5/29/2021 6:30	-0.782502888	6.07	8.25	0.44	1.08	2.432421667
161	5/29/2021 6:45	-0.434155159	6.06	8.25	0.42	1.09	8.011101667
162	5/29/2021 7:00	-0.89875748	6.06	8.24	0.44	1.12	13.40366667
163	5/29/2021 7:15	-0.89875748	6.05	8.24	0.42	1.12	18.00851667
164	5/29/2021 7:30	-0.89875748	6.01	8.24	0.43	1.13	22.2154
165	5/29/2021 7:45	-0.89875748	6.03	8.24	0.43	1.14	25.13878333
166	5/29/2021 8:00	-0.89875748	6.02	8.24	0.43	1.1	27.44896667
167	5/29/2021 8:15	-0.89875748	6.02	8.24	0.42	1.09	29.97121667
168	5/29/2021 8:30	-0.89875748	6	8.24	0.43	1.09	32.58535
169	5/29/2021 8:45	-0.89875748	6.01	8.24	0.44	1.12	34.26911667
170	5/29/2021 9:00	-0.869693832	5.93	8.24	0.43	1.15	39.08678333
171	5/29/2021 9:15	-0.89875748	5.98	8.24	0.45	1.05	51.85596667
172	5/29/2021 9:30	-0.89875748	5.98	8.24	0.43	1.1	408.5576667
173	5/29/2021 9:45	-0.89875748	5.99	8.24	0.43	1.03	399.0895
174	5/29/2021 10:00	-0.89875748	5.96	8.23	0.43	1.14	548.3601667
175	5/29/2021 10:15	-0.867051682	5.98	8.23	0.43	1.15	441.1363333
176	5/29/2021 10:30	-0.89875748	5.96	8.23	0.44	1.09	147.4373333
177	5/29/2021 10:45	-0.927761692	5.94	8.23	0.44	1.11	227.8903333
178	5/29/2021 11:00	-0.927761692	5.96	8.23	0.46	1.13	164.8841667
179	5/29/2021 11:15	-0.927761692	5.95	8.23	0.43	1.05	168.7063333
180	5/29/2021 11:30	-0.89875748	5.96	8.23	0.44	1.1	176.8195
181	5/29/2021 11:45	-0.927761692	5.94	8.23	0.44	1.06	282.215
182	5/29/2021 12:00	-0.956765905	5.93	8.23	0.45	1.04	156.2038333
183	5/29/2021 12:15	-0.89875748	5.92	8.23	0.43	1.09	152.2236667
184	5/29/2021 12:30	-0.927761692	5.94	8.23	0.43	1.09	151.4723333
185	5/29/2021 12:45	-0.89875748	5.93	8.23	0.43	1.08	156.795
186	5/29/2021 13:00	-0.811566536	5.92	8.22	0.47	1.17	153.28
187	5/29/2021 13:15	-0.89875748	5.93	8.22	0.46	1.14	151.3233333
188	5/29/2021 13:30	-0.89875748	5.94	8.22	0.46	1.26	158.0236667
189	5/29/2021 13:45	-0.89875748	5.93	8.22	0.47	1.26	159.0783333
190	5/29/2021 14:00	-0.89875748	5.95	8.22	0.48	1.26	159.4938333
191	5/29/2021 14:15	-0.927761692	5.98	8.22	0.46	1.29	154.485
192	5/29/2021 14:30	-0.89875748	5.98	8.22	0.47	1.22	156.4646667
193	5/29/2021 14:45	-0.695311945	6	8.22	0.47	1.22	164.1336667
194	5/29/2021 15:00	-0.89875748	6.01	8.22	0.46	1.33	167.768
195	5/29/2021 15:15	-0.89875748	6.05	8.23	0.47	1.31	163.4688333
196	5/29/2021 15:30	-0.89875748	6.06	8.23	0.47	1.3	159.71
197	5/29/2021 15:45	-0.956765905	6.08	8.23	0.48	1.34	155.7506667
198	5/29/2021 16:00	-0.89875748	6.1	8.23	0.48	1.28	150.2926667
199	5/29/2021 16:15	-0.579057354	6.15	8.23	0.43	1.23	133.8003333
200	5/29/2021 16:30	-0.89875748	6.15	8.23	0.47	1.28	137.7151667
201	5/29/2021 16:45	-0.89875748	6.17	8.23	0.47	1.3	127.1191667
202	5/29/2021 17:00	-0.549993706	6.22	8.23	0.46	1.22	115.2545
203	5/29/2021 17:15	-0.782502888	6.23	8.23	0.44	1.3	116.1121667
204	5/29/2021 17:30	-0.867051682	6.24	8.23	0.44	1.21	94.5597
205	5/29/2021 17:45	-0.724375593	6.26	8.23	0.46	1.21	81.29838333
206	5/29/2021 18:00	-0.230947363	6.29	8.24	0.44	1.21	88.10393333
207	5/29/2021 18:15	-0.20194315	6.35	8.24	0.45	1.26	81.78935
208	5/29/2021 18:30	-0.520989493	6.35	8.24	0.43	1.06	68.01301667
209	5/29/2021 18:45	-0.462981067	6.36	8.24	0.42	1.05	66.77178333
210	5/29/2021 19:00	1.219976503	6.41	8.24	0.43	1.14	55.42868333
211	5/29/2021 19:15	0.175171053	6.41	8.24	0.43	1.18	52.77003333
212	5/29/2021 19:30	1.364997567	6.43	8.25	0.43	1.16	47.1967
213	5/29/2021 19:45	0.813917521	6.45	8.25	0.42	1.13	41.17935
214	5/29/2021 20:00	1.19097229	6.47	8.25	0.44	1.24	33.77558333
215	5/29/2021 20:15	1.655277436	6.48	8.25	0.44	1.23	23.0337
216	5/29/2021 20:30	1.481014419	6.49	8.25	0.42	1.13	12.52175
217	5/29/2021 20:45	1.306989141	6.48	8.25	0.46	1.15	6.154176667
218	5/29/2021 21:00	1.19097229	6.48	8.25	0.42	1.13	0.000987147
219	5/29/2021 21:15	1.539022845	6.49	8.25	0.42	1.11	0.001486243
220	5/29/2021 21:30	1.539022845	6.5	8.26	0.45	1.2	0.001154967
221	5/29/2021 21:45	1.74246838	6.51	8.26	0.43	1.13	0.001041525
222	5/29/2021 22:00	1.306989141	6.49	8.26	0.43	1.13	0.000693769
223	5/29/2021 22:15	1.364997567	6.48	8.26	0.44	1.21	0.001353992
224	5/29/2021 22:30	1.19097229	6.47	8.26	0.43	1.16	0.001386992
225	5/29/2021 22:45	1.19097229	6.46	8.26	0.43	1.18	0.000929047
226	5/29/2021 23:00	1.19097229	6.44	8.26	0.44	1.21	0.001363888
227	5/29/2021 23:15	2.816278042	6.43	8.26	0.43	1.14	0.000848901
228	5/29/2021 23:30	0.871925947	6.42	8.26	0.46	1.33	0.00076816
229	5/29/2021 23:45	1.248980715	6.41	8.26	0.42	1.18	0.001398595
230	5/30/2021 0:00	1.132097173	6.39	8.26	0.43	1.24	24.06736713
231	5/30/2021 0:15	1.107707667	6.38	8.26	0.44	1.2	0.001364684
232	5/30/2021 0:30	1.132097173	6.36	8.26	0.42	1.14	0.001292874
233	5/30/2021 0:45	0.839423096	6.35	8.26	0.43	1.16	0.001342041
234	5/30/2021 1:00	0.839423096	6.34	8.26	0.41	1.15	0.000987733
235	5/30/2021 1:15	1.132097173	6.33	8.26	0.43	1.27	0.001103713
236	5/30/2021 1:30	0.619917538	6.32	8.26	0.44	1.22	0.001226153
237	5/30/2021 1:45	1.292064711	6.29	8.26	0.41	1.18	0.001082375
238	5/30/2021 2:00	0.790644083	6.29	8.26	0.43	1.22	0.000954645
239	5/30/2021 2:15	1.107707667	6.27	8.26	0.41	1.12	0.000642143
240	5/30/2021 2:30	1.229855113	6.26	8.26	0.44	1.23	0.001321261
241	5/30/2021 2:45	0.863812602	6.24	8.25	0.43	1.18	0.001107342
242	5/30/2021 3:00	2.523498524	6.22	8.25	0.43	1.29	0.001025321
243	5/30/2021 3:15	1.425370992	6.22	8.25	0.43	1.26	0.000914736
244	5/30/2021 3:30	1.132097173	6.2	8.25	0.45	1.14	0.001090313
245	5/30/2021 3:45	1.107707667	6.18	8.25	0.44	1.16	0.001185758
246	5/30/2021 4:00	1.669266057	6.17	8.25	0.45	1.23	0.001087626
247	5/30/2021 4:15	0.839423096	6.16	8.25	0.45	1.16	0.001206699
248	5/30/2021 4:30	0.668696551	6.16	8.25	0.42	1.14	0.000978819
249	5/30/2021 4:45	1.937600606	6.14	8.25	0.43	1.13	0.000894997
250	5/30/2021 5:00	0.839423096	6.12	8.25	0.44	1.09	0.001463381
251	5/30/2021 5:15	0.546749019	6.12	8.25	0.43	1.1	0.000561736
252	5/30/2021 5:30	0.448941101	6.11	8.25	0.43	1.18	0.000669264
253	5/30/2021 5:45	-0.258704436	6.09	8.25	0.44	1.12	0.002515567
254	5/30/2021 6:00	-0.358479689	6.08	8.25	0.44	1.12	0.098864733
255	5/30/2021 6:15	-0.571333563	6.07	8.25	0.44	1.12	0.860837333
256	5/30/2021 6:30	-0.624597011	6.06	8.24	0.45	1.23	2.682333333
257	5/30/2021 6:45	-0.722304972	6.06	8.24	0.43	1.12	7.834346667
258	5/30/2021 7:00	-0.844502396	6.05	8.24	0.45	1.18	13.70985
259	5/30/2021 7:15	-0.746744457	6.04	8.24	0.45	1.23	18.5195
260	5/30/2021 7:30	-0.844502396	6.02	8.24	0.43	1.19	23.02988333
261	5/30/2021 7:45	-0.820062912	6.03	8.24	0.44	1.2	26.43121667
262	5/30/2021 8:00	-0.795623427	6.03	8.24	0.46	1.22	28.80866667
263	5/30/2021 8:15	-0.771183942	6.02	8.24	0.43	1.12	32.21986667
264	5/30/2021 8:30	-0.795623427	5.97	8.24	0.43	1.18	35.03838333
265	5/30/2021 8:45	-0.893381366	6.01	8.24	0.46	1.14	36.34241667
266	5/30/2021 9:00	-0.893381366	5.99	8.24	0.46	1.23	42.0018
267	5/30/2021 9:15	-0.917820851	5.98	8.23	0.47	1.15	56.4444
268	5/30/2021 9:30	-0.771383856	5.98	8.24	0.43	1.24	374.241
269	5/30/2021 9:45	-0.917820851	5.93	8.23	0.44	1.15	503.1785
270	5/30/2021 10:00	-0.649186431	5.98	8.23	0.46	1.2	536.4658333
271	5/30/2021 10:15	-0.868941881	5.97	8.23	0.45	1.17	319.3135
272	5/30/2021 10:30	-0.868941881	5.97	8.23	0.45	1.14	165.0486667
273	5/30/2021 10:45	-0.893381366	5.96	8.23	0.46	1.24	261.6328333
274	5/30/2021 11:00	-0.917820851	5.95	8.23	0.45	1.19	174.4401667
275	5/30/2021 11:15	-0.917820851	5.96	8.23	0.44	1.14	176.573
276	5/30/2021 11:30	-0.917820851	5.95	8.23	0.43	1.22	188.9153333
277	5/30/2021 11:45	-0.917820851	5.94	8.23	0.45	1.18	258.294
278	5/30/2021 12:00	-0.942210358	5.93	8.23	0.45	1.21	168.3963333
279	5/30/2021 12:15	-0.917820851	5.94	8.23	0.48	1.21	163.1725
280	5/30/2021 12:30	-0.942210358	5.93	8.23	0.46	1.15	163.1991667
281	5/30/2021 12:45	-0.942210358	5.92	8.23	0.46	1.18	169.4538333
282	5/30/2021 13:00	-0.868941881	5.91	8.22	0.44	1.18	161.6823333
283	5/30/2021 13:15	-0.917820851	5.93	8.22	0.43	1.24	167.2963333
284	5/30/2021 13:30	-0.917820851	5.93	8.22	0.47	1.38	170.0743333
285	5/30/2021 13:45	-0.966599864	5.94	8.22	0.45	1.29	168.67
286	5/30/2021 14:00	-0.795773362	5.94	8.22	0.47	1.39	159.3158333
287	5/30/2021 14:15	-0.966599864	5.96	8.22	0.48	1.26	164.5288333
288	5/30/2021 14:30	-0.917820851	5.97	8.22	0.51	1.42	156.8503333
289	5/30/2021 14:45	-0.624696968	5.99	8.22	0.48	1.4	156.9333333
290	5/30/2021 15:00	-0.837837082	6.01	8.22	0.5	1.41	157.9488333
291	5/30/2021 15:15	-0.917820851	6.04	8.22	0.47	1.32	154.4695
292	6/1/2021 0:00	0.946980513	6.38	8.25	0.45	1.12	0.00077994
293	6/1/2021 15:00	-1.06665882	6.05	8.22	0.49	1.22	146.0616667
294	6/1/2021 15:15	-0.941943423	6.06	8.22	0.49	1.21	127.7798333
295	6/1/2021 15:30	-0.983515222	6.09	8.22	0.5	1.22	119.5855
296	6/1/2021 15:45	-1.004301121	6.11	8.22	0.5	1.19	117.8011667
297	6/1/2021 16:00	-0.962729322	6.13	8.22	0.49	1.15	126.0418333
298	6/1/2021 16:15	-0.941943423	6.15	8.22	0.48	1.14	147.0911667
299	6/1/2021 16:30	-0.153226927	6.17	8.23	0.49	1.24	172.8855
300	6/1/2021 16:45	-0.77574124	6.2	8.23	0.49	1.14	124.0241667
301	6/1/2021 17:00	-0.817228025	6.24	8.23	0.48	1.2	98.60628333
302	6/1/2021 17:15	-0.817228025	6.24	8.23	0.48	1.07	86.64603333
303	6/1/2021 17:30	-0.900371624	6.28	8.23	0.47	1.12	86.43835
304	6/1/2021 17:45	1.071398361	6.31	8.23	0.47	1.04	88.82073333
305	6/1/2021 18:00	1.310932765	6.32	8.23	0.48	1.06	81.70591667
306	6/1/2021 18:15	-0.568307314	6.33	8.23	0.46	1.1	78.19936667
307	6/1/2021 18:30	-0.381616781	6.37	8.24	0.48	1.07	70.95133333
308	6/1/2021 18:45	-0.069955808	6.4	8.24	0.48	1.1	66.0147
309	6/1/2021 19:00	0.884580307	6.42	8.24	0.46	1.09	66.39661667
310	6/1/2021 19:15	-0.153099407	6.44	8.24	0.46	1.05	54.94153333
311	6/1/2021 19:30	0.490158299	6.46	8.24	0.45	0.95	49.55578333
312	6/1/2021 19:45	0.427885614	6.49	8.24	0.48	1.07	40.97746667
313	6/1/2021 20:00	1.195901224	6.46	8.24	0.45	1.05	33.5437
314	6/1/2021 20:15	1.154414439	6.45	8.24	0.45	1.03	22.22695
315	6/1/2021 20:30	1.922430048	6.44	8.25	0.48	1.12	13.81728333
316	6/1/2021 20:45	1.52800804	6.47	8.25	0.46	1.08	6.29765
317	6/1/2021 21:00	1.154414439	6.45	8.25	0.47	1.1	0.000910323
318	6/1/2021 21:15	1.54879394	6.46	8.25	0.45	1.06	0.001283092
319	6/1/2021 21:30	1.611151638	6.46	8.25	0.46	1.09	0.00060811
320	6/1/2021 21:45	1.83928645	6.45	8.25	0.47	1.04	0.000894308
321	6/1/2021 22:00	1.40333515	6.44	8.25	0.45	0.93	0.000866515
322	6/1/2021 22:15	1.175157831	6.43	8.25	0.47	1.02	0.000838335
323	6/1/2021 22:30	0.994124587	6.42	8.25	0.5	1.22	0.000531957
324	6/1/2021 22:45	1.341104972	6.42	8.25	0.46	1.05	0.001015938
325	6/1/2021 23:00	1.611151638	6.4	8.25	0.44	1.07	0.000843388
326	6/1/2021 23:15	1.486436241	6.4	8.25	0.46	1.07	0.000741579
327	6/1/2021 23:30	1.341104972	6.37	8.25	0.47	1.08	0.000792855
328	6/1/2021 23:45	1.175157831	6.36	8.25	0.45	1.02	0.000621958
329	6/2/2021 0:00	1.510427516	6.35	8.25	0.46	1.06	21.69561415
330	6/2/2021 0:15	1.559165963	6.35	8.25	0.47	1.12	0.000744939
331	6/2/2021 0:30	1.802858198	6.33	8.25	0.45	1	0.000852455
332	6/2/2021 0:45	1.559165963	6.32	8.25	0.45	1.06	0.000667516
333	6/2/2021 1:00	1.534796739	6.31	8.25	0.45	1.03	0.000698917
334	6/2/2021 1:15	1.046962837	6.31	8.25	0.45	1.04	0.000946571
335	6/2/2021 1:30	1.071381997	6.29	8.25	0.45	1.04	0.00106695
336	6/2/2021 1:45	1.046962837	6.28	8.25	0.46	1.02	0.00127306
337	6/2/2021 2:00	0.998124516	6.27	8.25	0.52	1.17	0.001151594
338	6/2/2021 2:15	0.949336132	6.25	8.25	0.46	1.18	0.000686609
339	6/2/2021 2:30	0.973705356	6.24	8.24	0.46	1.06	0.000889108
340	6/2/2021 2:45	0.266997874	6.23	8.24	0.44	1.02	0.001161653
341	6/2/2021 3:00	0.120782533	6.21	8.24	0.45	1.03	0.000996822
342	6/2/2021 3:15	0.803120791	6.2	8.24	0.45	1.02	0.001044074
343	6/2/2021 3:30	0.388843991	6.17	8.24	0.46	1.03	0.000869353
344	6/2/2021 3:45	0.413213215	6.18	8.24	0.45	0.97	0.001206843
345	6/2/2021 4:00	0.413213215	6.17	8.24	0.44	1	0.001114178
346	6/2/2021 4:15	0.437582438	6.16	8.24	0.45	1.11	0.001322436
347	6/2/2021 4:30	-0.464678075	6.13	8.24	0.44	1.07	0.001047896
348	6/2/2021 4:45	-0.489047298	6.11	8.24	0.48	1.07	0.001638857
349	6/2/2021 5:00	-0.318412797	6.12	8.24	0.45	1.06	0.000652171
350	6/2/2021 5:15	-0.22098584	6.11	8.24	0.45	1.03	0.001215813
351	6/2/2021 5:30	-0.489047298	6.1	8.24	0.46	1.14	0.001344928
352	6/2/2021 5:45	1.144539605	6.09	8.24	0.48	1.11	0.003263582
353	6/2/2021 6:00	-0.001263333	6.08	8.24	0.44	1.02	0.086174083
354	6/2/2021 6:15	-0.489047298	6.08	8.24	0.46	1.09	0.693710167
355	6/2/2021 6:30	-0.123359135	6.07	8.24	0.45	1.04	2.566348333
356	6/2/2021 6:45	-0.249785831	6.05	8.23	0.45	1.11	7.036021667
357	6/2/2021 7:00	-0.675139551	6.06	8.23	0.46	1.01	7.230478333
358	6/2/2021 7:15	-0.754893373	6.05	8.23	0.47	1.04	16.17646667
359	6/2/2021 7:30	-0.78147798	6.03	8.23	0.44	1.03	16.73906667
360	6/2/2021 7:45	-0.701724158	6.02	8.23	0.45	1.03	21.0789
361	6/2/2021 8:00	-0.854735462	6.02	8.23	0.45	1.06	32.32138333
362	6/2/2021 8:15	-0.805897141	6.01	8.23	0.46	1.08	18.14411667
363	6/2/2021 8:30	-0.976831264	6.01	8.23	0.47	1.11	28.24775
364	6/2/2021 8:45	-0.927992943	6.01	8.23	0.45	0.95	42.95596667
365	6/2/2021 9:00	-0.976831264	6.02	8.23	0.44	1	45.54805
366	6/2/2021 9:15	-0.927992943	6	8.23	0.46	1.06	63.45738333
367	6/2/2021 9:30	-0.903573783	5.98	8.23	0.46	1.01	226.592
368	6/2/2021 9:45	-0.781527917	6	8.22	0.47	1.11	411.0823333
369	6/2/2021 10:00	-1.025669585	5.92	8.22	0.48	1.07	488.9305
370	6/2/2021 10:15	-1.074507906	5.99	8.22	0.47	0.99	297.5616667
371	6/2/2021 10:30	-1.050088745	5.98	8.22	0.45	1.08	204.0038333
372	6/2/2021 10:45	-1.025669585	5.99	8.22	0.47	1.08	232.4675
373	6/2/2021 11:00	-1.025669585	5.99	8.22	0.46	1.09	176.1135
374	6/2/2021 11:15	-1.074507906	5.96	8.22	0.48	1.13	170.6685
375	6/2/2021 11:30	-1.074507906	5.98	8.22	0.47	1.07	193.245
376	6/2/2021 11:45	-0.806146826	5.96	8.22	0.48	1.09	315.6466667
377	6/2/2021 12:00	-0.879154622	5.96	8.22	0.47	1.15	150.7986667
378	6/2/2021 12:15	-1.074507906	5.96	8.22	0.47	1.04	154.0996667
379	6/2/2021 12:30	-1.074507906	5.94	8.22	0.46	1.08	147.8255
380	6/2/2021 12:45	-1.050088745	5.95	8.22	0.47	1.14	152.6701667
381	6/2/2021 13:00	-0.903573783	5.96	8.21	0.48	1.14	154.9848333
382	6/2/2021 13:15	-1.050088745	5.96	8.21	0.49	1.21	146.4116667
383	6/2/2021 13:30	-1.050088745	5.97	8.21	0.49	1.12	161.51
384	6/2/2021 13:45	-1.050088745	5.97	8.21	0.5	1.17	157.7823333
385	6/2/2021 14:00	-0.757458315	5.99	8.21	0.5	1.33	159.743
386	6/2/2021 14:15	-1.050088745	5.99	8.21	0.49	1.2	163.508
387	6/2/2021 14:30	-0.976831264	6	8.21	0.5	1.21	166.4801667
388	6/2/2021 14:45	-0.928092817	6	8.21	0.54	1.27	151.7251667
389	6/2/2021 15:00	-1.074507906	6.02	8.21	0.51	1.26	146.2791667
390	6/2/2021 15:15	-0.994590653	6.04	8.21	0.52	1.27	142.2511667
391	6/2/2021 15:30	-1.025669585	6.05	8.21	0.5	1.22	148.5185
392	6/2/2021 15:45	-1.001250424	6.09	8.21	0.49	1.18	143.6003333
393	6/2/2021 16:00	-0.147678421	6.1	8.21	0.5	1.2	119.5928333
394	6/2/2021 16:15	-0.952412104	6.13	8.21	0.5	1.19	136.6225
395	6/2/2021 16:30	-0.489047298	6.16	8.22	0.48	1.12	110.8796667
396	6/2/2021 16:45	1.851746456	6.17	8.22	0.48	1.18	107.2846667
397	6/2/2021 17:00	0.437582438	6.22	8.22	0.48	1.09	110.7828333
398	6/2/2021 17:15	-0.757108757	6.21	8.22	0.48	1.16	104.4503333
399	6/2/2021 17:30	-0.562154969	6.23	8.22	0.46	1.1	82.76136667
400	6/2/2021 17:45	0.486320885	6.27	8.22	0.48	1.1	82.62738333
401	6/2/2021 18:00	-0.245355063	6.28	8.22	0.47	1.09	75.19406667
402	6/2/2021 18:15	0.071994149	6.32	8.22	0.48	1.2	73.45578333
403	6/2/2021 18:30	0.096413309	6.34	8.23	0.48	1.05	66.24073333
404	6/2/2021 18:45	0.388843991	6.36	8.23	0.47	1.08	58.20116667
405	6/2/2021 19:00	0.282505561	6.4	8.23	0.48	1.04	53.77621667
406	6/2/2021 19:15	0.707859281	6.4	8.23	0.48	1.08	48.93553333
407	6/2/2021 19:30	1.169058639	6.43	8.23	0.46	1.08	42.58971667
408	6/2/2021 19:45	1.583535187	6.47	8.23	0.47	1.1	36.91321667
409	6/2/2021 20:00	1.315473728	6.47	8.23	0.47	1.05	30.11175
410	6/2/2021 20:15	1.315473728	6.49	8.24	0.47	1.05	20.91106667
411	6/2/2021 20:30	1.437319845	6.5	8.24	0.47	1.07	13.07423333
412	6/2/2021 20:45	1.559165963	6.51	8.24	0.47	0.99	5.781386667
413	6/2/2021 21:00	2.437057253	6.52	8.24	0.47	1.06	0.001224679
414	6/2/2021 21:30	1.510427516	6.5	8.11	0.4	0.63	0.001180609
415	6/2/2021 21:45	1.534796739	6.52	8.14	0.39	0.59	0.000841074
416	6/2/2021 22:00	1.242266184	6.51	8.17	0.4	0.59	0.001041924
417	6/2/2021 22:15	0.973705356	6.5	8.18	0.41	0.61	0.000528287
418	6/2/2021 22:30	1.24231612	6.49	8.18	0.39	0.62	0.000480372
419	6/2/2021 22:45	0.973705356	6.49	8.18	0.4	0.59	0.000644906
420	6/2/2021 23:00	0.973705356	6.47	8.19	0.39	0.57	0.000784094
421	6/2/2021 23:15	0.949336132	6.46	8.19	0.4	0.6	0.000556524
422	6/2/2021 23:30	0.973705356	6.45	8.19	0.4	0.61	0.000995239
423	6/2/2021 23:45	0.973705356	6.44	8.19	0.41	0.63	0.000927235
424	6/3/2021 0:00	1.083276934	6.41	8.19	0.39	0.57	20.47268492
425	6/3/2021 0:15	1.863334797	6.41	8.19	0.39	0.56	0.000767373
426	6/3/2021 0:30	2.147023003	6.39	8.19	0.39	0.56	0.001065755
427	6/3/2021 0:45	1.438068702	6.38	8.19	0.39	0.6	0.000869439
428	6/3/2021 1:00	1.201621528	6.36	8.19	0.4	0.63	0.001133156
429	6/3/2021 1:15	1.296297203	6.35	8.19	0.39	0.55	0.000898976
430	6/3/2021 1:30	1.792473249	6.34	8.19	0.4	0.62	0.000805339
431	6/3/2021 1:45	2.028775215	6.32	8.19	0.39	0.61	0.000744995
432	6/3/2021 2:00	2.808639466	6.31	8.19	0.41	0.58	0.000770138
433	6/3/2021 2:15	1.674273863	6.29	8.19	0.42	0.67	0.001075209
434	6/3/2021 2:30	1.745135411	6.28	8.19	0.41	0.67	0.000710862
435	6/3/2021 2:45	1.367207154	6.26	8.19	0.41	0.64	0.000652401
436	6/3/2021 3:00	1.059608016	6.25	8.19	0.4	0.6	0.000693087
437	6/3/2021 3:15	1.012318581	6.24	8.2	0.38	0.73	0.000487291
438	6/3/2021 3:30	1.012318581	6.22	8.2	0.41	0.65	0.000878007
439	6/3/2021 3:45	0.705251872	6.22	8.19	0.38	0.66	0.000876587
440	6/3/2021 4:00	0.469046711	6.2	8.19	0.4	0.69	0.001012758
441	6/3/2021 4:15	0.728872388	6.18	8.19	0.41	0.65	0.000670061
442	6/3/2021 4:30	0.516287743	6.16	8.19	0.4	0.64	0.00151587
443	6/3/2021 4:45	0.469046711	6.15	8.19	0.4	0.65	0.000984262
444	6/3/2021 5:00	0.445426195	6.15	8.19	0.41	0.69	0.000681293
445	6/3/2021 5:15	0.232744745	6.14	8.19	0.42	0.71	0.000988034
446	6/3/2021 5:30	-0.334486459	6.12	8.19	0.41	0.67	0.001303664
447	6/3/2021 5:45	-0.688987811	6.11	8.19	0.4	0.73	0.003579687
448	6/3/2021 6:00	-0.192908571	6.1	8.19	0.41	0.64	0.086644717
449	6/3/2021 6:15	-0.641698376	6.09	8.19	0.43	0.72	0.683182
450	6/3/2021 6:30	-0.381872699	6.09	8.19	0.41	0.64	1.994831667
451	6/3/2021 6:45	0.445426195	6.07	8.19	0.42	0.68	4.337045
452	6/3/2021 7:00	-0.381872699	6.05	8.19	0.4	0.73	13.31738333
453	6/3/2021 7:15	-0.429113731	6.05	8.19	0.44	0.73	16.9641
454	6/3/2021 7:30	-0.594457344	6.06	8.18	0.41	0.68	21.1203
455	6/3/2021 7:45	-0.476354764	6.05	8.18	0.41	0.73	23.75921667
456	6/3/2021 8:00	-0.736325648	6.04	8.18	0.41	0.68	26.69305
457	6/3/2021 8:15	-0.878339161	6	8.18	0.42	0.68	31.9184
458	6/3/2021 8:30	-0.925676998	6.02	8.18	0.49	0.77	31.46973333
459	6/3/2021 8:45	-0.925676998	6.02	8.18	0.41	0.7	34.28311667
460	6/3/2021 9:00	-0.90200808	6.01	8.18	0.41	0.65	35.6071
461	6/3/2021 9:15	-0.90200808	5.99	8.18	0.41	0.77	49.52608333
462	6/3/2021 9:30	-0.90200808	6	8.18	0.42	0.7	157.7721667
463	6/3/2021 9:45	-0.949345917	5.99	8.18	0.4	0.73	425.0506667
464	6/3/2021 10:00	-0.949345917	5.99	8.18	0.43	0.72	494.3195
465	6/3/2021 10:15	-0.949345917	5.99	8.18	0.46	0.74	276.1555
466	6/3/2021 10:30	-0.90200808	5.98	8.18	0.42	0.78	182.0208333
467	6/3/2021 10:45	-0.925676998	5.97	8.17	0.42	0.74	275.4798333
468	6/3/2021 11:00	-0.878339161	5.97	8.17	0.42	0.67	185.218
469	6/3/2021 11:15	-0.949345917	5.97	8.17	0.42	0.82	171.8325
470	6/3/2021 11:30	-0.90200808	5.97	8.17	0.41	0.74	187.8185
471	6/3/2021 11:45	-0.925676998	5.97	8.17	0.42	0.75	254.431
472	6/3/2021 12:00	-0.949345917	5.96	8.17	0.43	0.78	148.7138333
473	6/3/2021 12:15	-0.925676998	5.94	8.17	0.42	0.79	146.4356667
474	6/3/2021 12:30	-0.949345917	5.96	8.17	0.42	0.73	144.7093333
475	6/3/2021 12:45	-0.949345917	5.93	8.16	0.43	0.76	135.1686667
476	6/3/2021 13:00	-0.949345917	5.96	8.16	0.42	0.83	144.87
477	6/3/2021 13:15	-1.000881589	5.96	8.16	0.44	0.8	146.6621667
478	6/3/2021 13:30	-0.949345917	5.96	8.16	0.42	0.76	137.9096667
479	6/3/2021 13:45	-0.949345917	5.96	8.16	0.45	0.84	149.4533333
480	6/3/2021 14:00	-0.949345917	5.97	8.16	0.46	0.9	153.1126667
481	6/3/2021 14:15	-0.949345917	5.99	8.16	0.46	0.82	153.3646667
482	6/3/2021 14:30	-0.949345917	6	8.16	0.44	0.82	181.199
483	6/3/2021 14:45	-0.925676998	6.01	8.16	0.5	0.91	162.6631667
484	6/3/2021 15:00	-0.2401012	6.03	8.16	0.44	0.86	157.4451667
485	6/3/2021 15:15	-0.925676998	6.05	8.16	0.46	0.84	155.8501667
486	6/3/2021 15:30	-0.949345917	6.07	8.16	0.46	0.84	153.3585
487	6/3/2021 15:45	-0.925676998	6.1	8.17	0.44	0.76	150.4558333
488	6/3/2021 16:00	-0.949345917	6.14	8.17	0.43	0.8	143.593
489	6/3/2021 16:15	-0.949345917	6.16	8.17	0.42	0.8	130.717
490	6/3/2021 16:30	-0.854670242	6.16	8.17	0.43	0.76	128.5705
491	6/3/2021 16:45	-0.949345917	6.19	8.17	0.43	0.79	115.854
492	6/3/2021 17:00	-0.949345917	6.23	8.17	0.44	0.8	113.3585
493	6/3/2021 17:15	-0.949345917	6.24	8.17	0.44	0.74	99.43106667
494	6/3/2021 17:30	-0.90200808	6.27	8.17	0.44	0.97	91.70978333
495	6/3/2021 17:45	-0.949345917	6.29	8.18	0.45	0.77	85.02653333
496	6/3/2021 18:00	-0.098329701	6.3	8.18	0.45	0.79	66.4558
497	6/3/2021 18:15	-0.831001323	6.33	8.18	0.43	0.73	82.67043333
498	6/3/2021 18:30	0.776161823	6.37	8.18	0.41	0.74	64.42756667
499	6/3/2021 18:45	0.77611342	6.37	8.18	0.41	0.67	66.2105
500	6/3/2021 19:00	0.185600519	6.38	8.18	0.41	0.77	60.46475
501	6/3/2021 19:15	0.185600519	6.41	8.18	0.42	0.75	55.07705
502	6/3/2021 19:30	0.1619316	6.44	8.19	0.43	0.71	40.19431667
503	6/3/2021 19:45	0.209221035	6.45	8.19	0.43	0.73	35.62175
504	6/3/2021 20:00	0.185600519	6.47	8.19	0.44	0.74	32.91936667
505	6/3/2021 20:15	1.035939097	6.48	8.19	0.45	0.79	22.1487
506	6/3/2021 20:30	0.752492904	6.52	8.19	0.42	0.67	13.48078333
507	6/3/2021 20:45	1.190862929	6.53	8.19	0.42	0.69	6.018083333
508	6/3/2021 21:00	1.39082767	6.53	8.2	0.4	0.65	0.001047211
509	6/3/2021 21:15	1.272628284	6.53	8.2	0.42	0.7	0.000592962
510	6/3/2021 21:30	1.319966122	6.54	8.2	0.42	0.73	0.000672023
511	6/3/2021 21:45	1.154283691	6.54	8.2	0.42	0.72	0.000858967
512	6/3/2021 22:00	1.035939097	6.53	8.2	0.42	0.68	0.000905835
513	6/3/2021 22:15	0.681631356	6.51	8.2	0.41	0.72	0.000952427
514	6/3/2021 22:30	0.587149292	6.51	8.2	0.42	1.03	0.000898531
515	6/3/2021 22:45	0.965077549	6.5	8.2	0.43	0.74	0.001056611
516	6/3/2021 23:00	0.752492904	6.49	8.2	0.43	0.65	0.001328368
517	6/3/2021 23:15	0.752492904	6.47	8.2	0.44	0.72	0.001162278
518	6/3/2021 23:30	0.799733936	6.46	8.2	0.44	0.77	0.00105817
519	6/3/2021 23:45	1.76880433	6.45	8.2	0.46	0.72	0.0010257
520	6/4/2021 0:00	1.324394518	6.43	8.2	0.44	0.81	33.20256364
521	6/4/2021 0:15	1.351005269	6.41	8.2	0.43	0.79	0.000912575
522	6/4/2021 0:30	1.058831197	6.4	8.2	0.44	0.76	0.001564315
523	6/4/2021 0:45	1.297838186	6.39	8.2	0.45	0.78	0.001011016
524	6/4/2021 1:00	1.005718532	6.38	8.2	0.45	0.75	0.000904405
525	6/4/2021 1:15	0.860865811	6.36	8.2	0.44	0.76	0.001110695
526	6/4/2021 1:30	0.802924723	6.35	8.2	0.45	0.73	0.00077037
527	6/4/2021 1:45	1.005718532	6.34	8.2	0.47	0.7	0.001001626
528	6/4/2021 2:00	1.271281854	6.33	8.2	0.45	0.72	0.000874827
529	6/4/2021 2:15	0.872936871	6.31	8.2	0.45	0.7	0.000765052
530	6/4/2021 2:30	0.9791622	6.29	8.2	0.44	0.74	0.001084075
531	6/4/2021 2:45	1.058831197	6.28	8.2	0.43	0.7	0.000853961
532	6/4/2021 3:00	1.351005269	6.27	8.2	0.41	0.73	0.000815356
533	6/4/2021 3:15	1.111943861	6.25	8.2	0.42	0.73	0.00116673
534	6/4/2021 3:30	1.111943861	6.23	8.2	0.43	0.82	0.001185237
535	6/4/2021 3:45	1.005718532	6.22	8.2	0.42	0.8	0.000879769
536	6/4/2021 4:00	1.643723529	6.21	8.2	0.42	0.99	0.001022834
537	6/4/2021 4:15	1.085387529	6.2	8.2	0.42	1.47	0.001010164
538	6/4/2021 4:30	-0.163413109	6.18	8.19	0.42	1.29	0.000913381
539	6/4/2021 4:45	-0.243082105	6.17	8.19	0.41	1.52	0.001088931
540	6/4/2021 5:00	-0.136856776	6.16	8.19	0.4	1.46	0.000787849
541	6/4/2021 5:15	-0.136856776	6.15	8.19	0.43	0.88	0.001377217
542	6/4/2021 5:30	-0.349307434	6.14	8.19	0.41	0.78	0.001078251
543	6/4/2021 5:45	-0.588314424	6.13	8.19	0.42	0.85	0.00259601
544	6/4/2021 6:00	-0.508645427	6.12	8.19	0.42	0.83	0.070827517
545	6/4/2021 6:15	-0.588314424	6.11	8.19	0.42	0.78	0.586593667
546	6/4/2021 6:30	-0.827811182	6.1	8.19	0.43	0.74	1.627355
547	6/4/2021 6:45	-0.907643435	6.07	8.19	0.43	0.77	4.4929
548	6/4/2021 7:00	-0.854421933	6.09	8.19	0.42	0.77	11.90843333
549	6/4/2021 7:15	-0.269638437	6.08	8.19	0.42	0.79	22.62943333
550	6/4/2021 7:30	-0.375863766	6.07	8.19	0.42	0.79	29.21406667
551	6/4/2021 7:45	-0.77458968	6.05	8.18	0.44	0.76	36.79596667
552	6/4/2021 8:00	-0.907643435	6.05	8.18	0.43	0.76	32.12853333
553	6/4/2021 8:15	-0.907643435	6.05	8.18	0.42	0.84	29.83578333
554	6/4/2021 8:30	-0.907643435	6.03	8.18	0.42	0.79	32.82483333
555	6/4/2021 8:45	-0.881032684	6.03	8.18	0.41	0.69	34.33993333
556	6/4/2021 9:00	-0.907643435	6.02	8.18	0.45	0.82	41.27111667
557	6/4/2021 9:15	-0.907643435	6.02	8.18	0.42	0.76	71.3796
558	6/4/2021 9:30	-0.907643435	6.02	8.18	0.42	0.77	154.4606667
559	6/4/2021 9:45	-0.907643435	6.01	8.18	0.43	0.67	468.6861667
560	6/4/2021 10:00	-0.907643435	6	8.18	0.62	1.09	524.9241667
561	6/4/2021 10:15	-0.907643435	6	8.18	0.43	0.73	159.1441667
562	6/4/2021 10:30	-0.907643435	5.99	8.18	0.44	0.75	190.2491667
563	6/4/2021 10:45	-0.907643435	5.99	8.18	0.43	0.71	308.6286667
564	6/4/2021 11:00	-0.907643435	5.99	8.17	0.48	0.8	218.6183333
565	6/4/2021 11:15	-0.934199767	5.98	8.17	0.43	0.86	157.047
566	6/4/2021 11:30	-0.907643435	5.97	8.17	0.42	0.65	227.1515
567	6/4/2021 11:45	-0.907643435	5.97	8.17	0.42	0.76	319.9015
568	6/4/2021 12:00	-0.907643435	5.98	8.17	0.42	0.74	163.829
569	6/4/2021 12:15	-0.907643435	5.97	8.17	0.43	0.83	162.9131667
570	6/4/2021 12:30	-0.907643435	5.96	8.17	0.43	0.78	156.4025
571	6/4/2021 12:45	-0.535528272	5.96	8.17	0.42	0.76	171.4233333
572	6/4/2021 13:00	-0.881032684	5.96	8.17	0.44	0.82	176.1233333
573	6/4/2021 13:15	-0.960756099	5.96	8.17	0.46	0.87	161.207
574	6/4/2021 13:30	-0.269692856	5.96	8.17	0.46	0.91	190.8955
575	6/4/2021 13:45	-0.66841877	5.97	8.17	0.45	0.85	141.6945
576	6/4/2021 14:00	-0.907643435	5.98	8.17	0.45	0.93	127.6918333
577	6/4/2021 14:15	-0.907643435	6	8.17	0.46	1.01	167.5655
578	6/4/2021 14:30	-0.907643435	6.01	8.17	0.47	0.94	162.374
579	6/4/2021 14:45	-0.907643435	6.03	8.17	0.47	0.94	152.9383333
580	6/4/2021 15:00	-0.907643435	6.05	8.17	0.45	0.86	149.9168333
581	6/4/2021 15:15	-0.29619477	6.05	8.17	0.47	0.87	149.6895
582	6/4/2021 15:30	-0.349307434	6.08	8.17	0.46	0.85	157.259
583	6/4/2021 15:45	-0.907643435	6.1	8.17	0.48	0.94	132.7753333
584	6/4/2021 16:00	-0.907643435	6.12	8.17	0.46	0.87	113.4118333
585	6/4/2021 16:15	-0.721368178	6.14	8.17	0.48	0.99	137.0895
586	6/4/2021 16:30	-0.907643435	6.19	8.17	0.45	0.92	110.5176667
587	6/4/2021 16:45	-0.907643435	6.19	8.17	0.43	0.84	100.6661167
588	6/4/2021 17:00	-0.881032684	6.22	8.17	0.44	0.98	100.0688
589	6/4/2021 17:15	-0.907643435	6.25	8.18	0.44	0.83	116.1983333
590	6/4/2021 17:30	-0.907643435	6.29	8.18	0.46	0.85	106.3133333
591	6/4/2021 17:45	-0.501402791	6.29	8.18	0.45	0.84	86.80995
592	6/4/2021 18:00	-0.588314424	6.31	8.18	0.43	0.79	78.96673333
593	6/4/2021 18:15	-0.641535925	6.33	8.18	0.5	0.82	84.9905
594	6/4/2021 18:30	-0.588314424	6.35	8.18	0.43	0.76	64.409
595	6/4/2021 18:45	-0.854421933	6.43	8.19	0.44	0.81	56.78843333
596	6/4/2021 19:00	0.288316632	6.39	8.19	0.46	0.87	56.28636667
597	6/4/2021 19:15	-0.269638437	6.41	8.19	0.45	0.8	40.70088333
598	6/4/2021 19:30	-0.110300444	6.42	8.19	0.47	0.86	38.95996667
599	6/4/2021 19:45	1.430837522	6.44	8.19	0.44	0.73	38.67033333
600	6/4/2021 20:00	1.005718532	6.45	8.19	0.42	0.8	27.83506667
601	6/4/2021 20:15	1.484059024	6.45	8.19	0.43	0.77	19.43215
602	6/4/2021 20:30	2.945636831	6.46	8.19	0.42	0.85	10.88256667
603	6/4/2021 20:45	1.643723529	6.47	8.19	0.44	0.78	4.818773333
604	6/4/2021 21:00	1.324394518	6.47	8.19	0.41	0.8	0.001261047
605	6/4/2021 21:15	1.324394518	6.47	8.2	0.42	0.89	0.001183986
606	6/4/2021 21:30	1.353424429	6.49	8.2	0.43	0.75	0.001062472
607	6/4/2021 21:45	1.297838186	6.49	8.2	0.42	0.73	0.000985092
608	6/4/2021 22:00	1.191612858	6.48	8.2	0.43	0.82	0.000925491
609	6/4/2021 22:15	1.032274864	6.47	8.2	0.43	0.72	0.001015546
610	6/4/2021 22:30	0.846380539	6.47	8.2	0.43	0.77	0.001155008
611	6/4/2021 22:45	1.005718532	6.47	8.2	0.42	0.78	0.000913278
612	6/4/2021 23:00	1.324394518	6.45	8.2	0.42	0.79	0.001098553
613	6/4/2021 23:15	1.058831197	6.44	8.2	0.43	0.78	0.001065323
614	6/4/2021 23:30	1.21816919	6.43	8.2	0.44	0.86	0.001078782
615	6/4/2021 23:45	1.138500193	6.43	8.2	0.41	0.81	0.000924748
616	6/5/2021 0:00	1.46605994	6.43	8.2	0.42	0.85	22.54414696
617	6/5/2021 0:15	1.384820816	6.4	8.2	0.43	0.76	0.000989742
618	6/5/2021 0:30	1.438943263	6.4	8.2	0.41	0.77	0.000541862
619	6/5/2021 0:45	2.684702241	6.4	8.2	0.42	0.76	0.000899094
620	6/5/2021 1:00	1.438943263	6.38	8.2	0.42	0.77	0.001013239
621	6/5/2021 1:15	1.33069837	6.37	8.2	0.43	0.87	0.000986676
622	6/5/2021 1:30	1.357759593	6.35	8.2	0.42	0.75	0.001537078
623	6/5/2021 1:45	1.114208584	6.34	8.2	0.43	0.82	0.001177242
624	6/5/2021 2:00	1.655876676	6.33	8.2	0.44	0.86	0.000913406
625	6/5/2021 2:15	1.114208584	6.31	8.2	0.42	0.81	0.000972198
626	6/5/2021 2:30	1.060086137	6.29	8.2	0.42	0.79	0.000877554
627	6/5/2021 2:45	0.491800448	6.28	8.2	0.42	0.76	0.001148552
628	6/5/2021 3:00	0.139339106	6.26	8.2	0.43	0.86	0.001236845
629	6/5/2021 3:15	0.405575567	6.24	8.2	0.42	0.82	0.001173141
630	6/5/2021 3:30	0.464739225	6.23	8.2	0.43	0.77	0.000892205
631	6/5/2021 3:45	0.464739225	6.22	8.2	0.45	0.81	0.001430869
632	6/5/2021 4:00	0.491800448	6.2	8.2	0.47	0.82	0.001078891
633	6/5/2021 4:15	1.060086137	6.18	8.2	0.45	0.73	0.00160136
634	6/5/2021 4:30	0.789473904	6.17	8.19	0.43	0.87	0.000982993
635	6/5/2021 4:45	0.654167788	6.16	8.19	0.43	0.94	0.001367565
636	6/5/2021 5:00	0.518861671	6.16	8.19	0.43	0.84	0.001235165
637	6/5/2021 5:15	0.735351458	6.14	8.19	0.45	0.87	0.000979703
638	6/5/2021 5:30	0.437622548	6.13	8.19	0.44	0.84	0.00095885
639	6/5/2021 5:45	-0.510130253	6.12	8.19	0.43	0.82	0.003299985
640	6/5/2021 6:00	-0.401829907	6.11	8.19	0.43	0.8	0.0729411
641	6/5/2021 6:15	-0.53724693	6.09	8.19	0.43	0.87	0.624947833
642	6/5/2021 6:30	-0.699946989	6.09	8.19	0.43	0.9	2.028075
643	6/5/2021 6:45	0.193683365	6.09	8.19	0.44	0.92	6.288571667
644	6/5/2021 7:00	-0.347762914	6.07	8.19	0.44	0.8	11.55083333
645	6/5/2021 7:15	-0.429112943	6.06	8.19	0.42	0.85	13.48221667
646	6/5/2021 7:30	-0.835530373	6.06	8.19	0.44	0.82	19.14536667
647	6/5/2021 7:45	-0.889652819	6.04	8.18	0.46	0.89	22.93988333
648	6/5/2021 8:00	-0.862591596	6.01	8.18	0.44	0.84	26.12866667
649	6/5/2021 8:15	-0.835530373	6.04	8.18	0.45	0.91	27.45448333
650	6/5/2021 8:30	-0.835530373	6.03	8.18	0.45	0.84	28.69401667
651	6/5/2021 8:45	-0.835530373	6.03	8.18	0.43	0.85	32.94771667
652	6/5/2021 9:00	-0.835530373	6.03	8.18	0.42	0.83	38.51418333
653	6/5/2021 9:15	-0.862591596	6.02	8.18	0.43	0.92	51.22211667
654	6/5/2021 9:30	-0.835530373	6.01	8.18	0.44	0.95	124.1816667
655	6/5/2021 9:45	-0.916714042	6.02	8.18	0.44	0.91	350.2558333
656	6/5/2021 10:00	-0.862591596	6	8.18	0.46	0.92	324.3073333
657	6/5/2021 10:15	-0.835530373	6.01	8.18	0.44	0.88	204.3605
658	6/5/2021 10:30	-0.916714042	6	8.18	0.45	0.86	178.503
659	6/5/2021 10:45	-0.943775266	5.97	8.18	0.44	0.91	260.263
660	6/5/2021 11:00	-0.916714042	5.99	8.18	0.46	0.94	201.6411667
661	6/5/2021 11:15	-0.862591596	5.98	8.17	0.43	0.85	169.3855
662	6/5/2021 11:30	-0.924094376	5.99	8.17	0.44	0.84	177.237
663	6/5/2021 11:45	-1.052020159	5.98	8.17	0.45	0.9	302.2153333
664	6/5/2021 12:00	-0.970836489	5.98	8.17	0.43	0.92	157.9313333
665	6/5/2021 12:15	-0.997897712	5.98	8.17	0.44	0.81	163.7406667
666	6/5/2021 12:30	-1.024958936	5.97	8.17	0.43	0.96	151.0851667
667	6/5/2021 12:45	-0.970836489	5.96	8.17	0.44	0.93	165.6738333
668	6/5/2021 13:00	-1.052020159	5.97	8.17	0.46	0.89	185.3561667
669	6/5/2021 13:15	-1.024958936	5.97	8.17	0.46	1.04	178.019
670	6/5/2021 13:30	-0.916714042	5.96	8.17	0.47	1.04	153.572
671	6/5/2021 13:45	-0.943775266	5.97	8.17	0.46	0.97	182.8655
672	6/5/2021 14:00	-0.916714042	5.98	8.17	0.49	1.06	196.6141667
673	6/5/2021 14:15	-0.997897712	5.99	8.17	0.48	0.97	183.483
674	6/5/2021 14:30	-1.130743717	5.99	8.17	0.5	1.1	147.6863333
675	6/5/2021 14:45	-0.916714042	6.01	8.17	0.5	1.09	179.5611667
676	6/5/2021 15:00	-1.052020159	6.02	8.17	0.5	1.01	152.0286667
677	6/5/2021 15:15	-0.943775266	6.05	8.17	0.47	1.06	127.283
678	6/5/2021 15:30	-0.997897712	6.07	8.17	0.49	1.14	127.3873333
679	6/5/2021 15:45	-0.916714042	6.09	8.17	0.51	1.02	151.1948333
680	6/5/2021 16:00	-1.052020159	6.12	8.17	0.49	0.98	130.2646667
681	6/5/2021 16:15	-0.699946989	6.14	8.17	0.48	1.03	117.7491667
682	6/5/2021 16:30	-0.916714042	6.15	8.17	0.47	0.96	122.9455
683	6/5/2021 16:45	-0.835530373	6.18	8.17	0.48	0.96	108.8276667
684	6/5/2021 17:00	0.491800448	6.24	8.18	0.49	1.05	109.5118333
685	6/5/2021 17:15	-0.185395574	6.24	8.18	0.47	0.94	86.31375
686	6/5/2021 17:30	-0.347762914	6.26	8.18	0.47	0.96	74.29141667
687	6/5/2021 17:45	-0.42156625	6.28	8.18	0.46	1.02	87.50128333
688	6/5/2021 18:00	-0.48306903	6.29	8.18	0.48	1	66.80876667
689	6/5/2021 18:15	-0.510130253	6.32	8.18	0.45	0.96	70.89686667
690	6/5/2021 18:30	-0.53724693	6.36	8.18	0.45	0.98	66.68568333
691	6/5/2021 18:45	-0.835530373	6.37	8.18	0.47	1.03	60.09728333
692	6/5/2021 19:00	-0.835530373	6.41	8.19	0.45	1.27	55.44323333
693	6/5/2021 19:15	-0.61859696	6.41	8.19	0.47	1.06	39.19733333
694	6/5/2021 19:30	-0.212456797	6.44	8.19	0.46	1.25	38.32221667
695	6/5/2021 19:45	-0.185395574	6.44	8.19	0.51	1.08	36.20921667
696	6/5/2021 20:00	0.139339106	6.46	8.19	0.5	1.25	31.42478333
697	6/5/2021 20:15	0.870657574	6.48	8.19	0.5	1.07	20.99641667
698	6/5/2021 20:30	1.41188204	6.52	8.2	0.48	0.97	13.32366667
699	6/5/2021 20:45	1.141269807	6.49	8.2	0.51	1.05	5.056511667
700	6/5/2021 21:00	1.438943263	6.5	8.2	0.57	1.14	0.00136713
701	6/5/2021 21:15	1.2495147	6.51	8.2	0.49	1.04	0.001260268
702	6/5/2021 21:30	1.114208584	6.5	8.2	0.49	0.96	0.00138017
703	6/5/2021 21:45	1.438943263	6.51	8.2	0.54	0.95	0.001244513
704	6/5/2021 22:00	1.114208584	6.52	8.2	0.56	1.31	0.001057862
705	6/5/2021 22:15	1.22250893	6.5	8.2	0.58	1.06	0.001130963
706	6/5/2021 22:30	1.08714736	6.49	8.2	0.59	1.21	0.00095064
707	6/5/2021 22:45	0.870657574	6.49	8.2	0.57	1.21	0.001094824
708	6/5/2021 23:00	0.897718797	6.47	8.2	0.55	1.14	0.001207542
709	6/5/2021 23:15	1.46605994	6.46	8.2	0.54	1.01	0.000994043
710	6/5/2021 23:30	1.08714736	6.46	8.2	0.55	1.02	0.000706199
711	6/5/2021 23:45	1.060086137	6.44	8.2	0.58	1.1	0.001081187
712	6/6/2021 0:00	0.501978298	6.43	8.2	0.57	1	17.98134301
713	6/6/2021 0:15	0.543106947	6.42	8.2	0.61	1.21	0.000831137
714	6/6/2021 0:30	0.522542622	6.41	8.2	0.61	1.1	0.001002126
715	6/6/2021 0:45	0.584235596	6.39	8.2	0.65	1	0.000851417
716	6/6/2021 1:00	0.60479992	6.38	8.2	0.59	0.99	0.001088328
717	6/6/2021 1:15	0.563671271	6.37	8.2	0.57	1	0.000683413
718	6/6/2021 1:30	0.399156675	6.35	8.2	0.55	0.93	0.000732882
719	6/6/2021 1:45	0.37859235	6.34	8.2	0.52	0.94	0.00092202
720	6/6/2021 2:00	0.358028025	6.32	8.2	0.49	0.94	0.000801131
721	6/6/2021 2:15	0.358028025	6.31	8.2	0.47	1.01	0.001044828
722	6/6/2021 2:30	0.152384779	6.29	8.2	0.48	1.03	0.000775247
723	6/6/2021 2:45	0.11125613	6.28	8.2	0.49	1.02	0.001048447
724	6/6/2021 3:00	0.316899376	6.27	8.2	0.58	1	0.001200938
725	6/6/2021 3:15	0.584235596	6.25	8.2	0.51	0.96	0.000836726
726	6/6/2021 3:30	0.380461834	6.24	8.2	0.5	1	0.000532668
727	6/6/2021 3:45	0.358028025	6.22	8.2	0.53	0.98	0.00081982
728	6/6/2021 4:00	0.358028025	6.21	8.2	0.48	1.03	0.000678443
729	6/6/2021 4:15	0.358028025	6.19	8.2	0.47	1.08	0.001108968
730	6/6/2021 4:30	0.337463701	6.18	8.2	0.51	1.15	0.001073653
731	6/6/2021 4:45	0.358028025	6.16	8.2	0.52	1.27	0.001212167
732	6/6/2021 5:00	0.255206402	6.16	8.2	0.49	1.33	0.001184243
733	6/6/2021 5:15	0.090649666	6.14	8.19	0.47	1.24	0.001092805
734	6/6/2021 5:30	-0.506179288	6.13	8.19	0.47	1.33	0.001300246
735	6/6/2021 5:45	-0.6501717	6.12	8.19	0.48	1.12	0.003578622
736	6/6/2021 6:00	-0.711991094	6.12	8.19	0.51	0.97	0.089444567
737	6/6/2021 6:15	-0.835629881	6.1	8.19	0.48	1.02	0.7885625
738	6/6/2021 6:30	-0.815023417	6.09	8.19	0.48	0.97	2.512983333
739	6/6/2021 6:45	-0.835629881	6.09	8.19	0.48	1.02	6.000513333
740	6/6/2021 7:00	-0.856236346	6.08	8.19	0.49	0.93	10.14663667
741	6/6/2021 7:15	-0.876842811	6.06	8.19	0.51	0.99	14.52948333
742	6/6/2021 7:30	-0.876842811	6.07	8.19	0.48	0.94	19.92113333
743	6/6/2021 7:45	-0.876842811	6.03	8.19	0.54	1.05	21.16477966
744	6/6/2021 8:00	-0.876842811	6.05	8.19	0.49	1	24.23168333
745	6/6/2021 8:15	-0.876842811	6.03	8.18	0.48	1	25.73336667
746	6/6/2021 8:30	-0.876842811	6.03	8.18	0.48	0.95	30.86955
747	6/6/2021 8:45	-0.876842811	6.03	8.18	0.48	0.93	30.1298
748	6/6/2021 9:00	-0.876842811	6.02	8.18	0.49	0.99	37.23768333
749	6/6/2021 9:15	-0.897407135	6.01	8.18	0.5	1.01	45.8704
750	6/6/2021 9:30	-0.897407135	6.01	8.18	0.5	0.96	115.7958333
751	6/6/2021 9:45	-0.91797146	6	8.18	0.48	1	392.3063333
752	6/6/2021 10:00	-0.91797146	6	8.18	0.51	0.97	466.5226667
753	6/6/2021 10:15	-0.91797146	6	8.18	0.51	0.96	171.3686667
754	6/6/2021 10:30	-0.91797146	5.99	8.18	0.51	0.94	144.571
755	6/6/2021 10:45	-0.91797146	5.99	8.18	0.53	0.96	323.247
756	6/6/2021 11:00	-0.876842811	5.98	8.18	0.55	0.97	226.6573333
757	6/6/2021 11:15	-1.061921732	5.97	8.18	0.55	0.91	172.1346667
758	6/6/2021 11:30	-1.078747088	5.95	8.17	0.54	1	196.6685
759	6/6/2021 11:45	-1.103050381	5.97	8.17	0.51	0.97	320.971
760	6/6/2021 12:00	-1.041357407	5.97	8.17	0.55	0.97	139.457
761	6/6/2021 12:15	-1.061921732	5.97	8.17	0.56	0.97	109.0766667
762	6/6/2021 12:30	-1.103050381	5.96	8.17	0.53	1	133.3988333
763	6/6/2021 12:45	-1.061921732	5.95	8.17	0.54	0.99	110.2076667
764	6/6/2021 13:00	-1.123614706	5.96	8.17	0.56	1.05	128.7796667
765	6/6/2021 13:15	-1.041357407	5.96	8.17	0.6	0.97	130.2038333
766	6/6/2021 13:30	-1.041357407	5.95	8.17	0.59	1.2	142.275
767	6/6/2021 13:45	-0.547476497	5.96	8.17	0.63	1.15	135.9991667
768	6/6/2021 14:00	-1.000228758	5.96	8.17	0.62	1.19	125.4918333
769	6/6/2021 14:15	-0.876842811	5.98	8.17	0.73	1.24	138.4888333
770	6/6/2021 14:30	-0.91797146	5.99	8.17	0.68	1.11	150.6083333
771	6/6/2021 14:45	-0.897407135	6	8.17	0.69	1.17	131.4678333
772	6/6/2021 15:00	0.223195319	6.02	8.17	0.66	1.19	117.4643333
773	6/6/2021 15:15	-0.815023417	6.04	8.17	0.68	1.35	149.7171667
774	6/6/2021 15:30	-0.876842811	6.06	8.17	0.76	1.15	140.3321667
775	6/6/2021 15:45	-0.876842811	6.1	8.17	0.76	1.28	140.443
776	6/6/2021 16:00	-0.711991094	6.11	8.17	0.71	1.31	140.1708333
777	6/6/2021 16:15	-0.835629881	6.13	8.17	0.76	1.26	128.3338333
778	6/6/2021 16:30	-0.876842811	6.15	8.17	0.73	1.23	90.11595
779	6/6/2021 16:45	0.028619572	6.18	8.17	0.66	1.18	108.674
780	6/6/2021 17:00	-0.38279334	6.2	8.17	0.7	1.17	81.58795
781	6/6/2021 17:15	-0.38279334	6.27	8.18	0.68	1.15	94.72588333
782	6/6/2021 17:30	-0.444486314	6.26	8.18	0.68	1.21	77.16713333
783	6/6/2021 17:45	0.460849648	6.27	8.18	0.73	1.16	65.48493333
784	6/6/2021 18:00	-0.136021445	6.3	8.18	0.74	1.4	70.91968333
785	6/6/2021 18:15	0.316899376	6.34	8.18	0.71	1.14	72.63913333
786	6/6/2021 18:30	0.60479992	6.34	8.18	0.71	1.11	60.72738333
787	6/6/2021 18:45	0.582366112	6.36	8.18	0.78	1.27	59.91485
788	6/6/2021 19:00	1.654212575	6.38	8.19	0.72	1.1	52.02348333
789	6/6/2021 19:15	0.214077753	6.4	8.19	0.72	1.13	51.0976
790	6/6/2021 19:30	1.345621286	6.42	8.19	0.69	1.27	43.72878333
791	6/6/2021 19:45	1.40731426	6.43	8.19	0.74	1.16	37.54203333
792	6/6/2021 20:00	1.098849391	6.46	8.19	0.72	1.26	27.6803
793	6/6/2021 20:15	1.098849391	6.45	8.19	0.76	1.44	20.56738333
794	6/6/2021 20:30	1.839670756	6.46	8.19	0.71	1.13	13.55161667
795	6/6/2021 20:45	2.065878327	6.47	8.19	0.74	1.07	5.406696667
796	6/6/2021 21:00	1.592393181	6.49	8.19	0.75	1.14	0.001627008
797	6/6/2021 21:15	1.345621286	6.51	8.2	0.78	1.24	0.001295705
798	6/6/2021 21:30	1.345621286	6.5	8.2	0.78	1.45	0.001156831
799	6/6/2021 21:45	1.366185611	6.5	8.2	0.78	1.77	0.001351392
800	6/6/2021 22:00	1.037029997	6.5	8.2	0.78	1.7	0.00129195
801	6/6/2021 22:15	3.074035912	6.49	8.2	0.76	1.42	0.001710028
802	6/6/2021 22:30	2.827264017	6.49	8.2	0.79	1.57	0.000815028
803	6/6/2021 22:45	2.107006976	6.47	8.2	0.79	1.55	0.001060279
804	6/6/2021 23:00	1.40731426	6.46	8.2	0.78	1.46	0.001391623
805	6/6/2021 23:15	0.810443166	6.44	8.2	0.78	1.47	0.001104537
806	6/6/2021 23:30	0.625364245	6.44	8.2	0.89	1.61	0.00090682
807	6/6/2021 23:45	0.60479992	6.42	8.2	0.81	1.38	0.001044822
808	6/7/2021 0:00	0.818482141	6.41	8.2	0.96	1.68	1.855292307
809	6/7/2021 0:15	1.055671132	6.4	8.2	0.86	1.6	0.000682482
810	6/7/2021 0:30	1.0293168	6.38	8.2	0.86	1.59	0.001331187
811	6/7/2021 0:45	1.0293168	6.37	8.2	0.85	1.52	0.000727447
812	6/7/2021 1:00	1.451310147	6.35	8.2	0.82	1.43	0.000894124
813	6/7/2021 1:15	1.82048682	6.34	8.2	0.8	1.51	0.000710599
814	6/7/2021 1:30	1.055671132	6.33	8.2	0.86	1.53	0.000769554
815	6/7/2021 1:45	0.897545138	6.32	8.2	0.8	1.31	0.000733462
816	6/7/2021 2:00	0.897545138	6.3	8.2	0.8	1.35	0.001318762
817	6/7/2021 2:15	2.084138153	6.28	8.2	0.81	1.41	0.001430397
818	6/7/2021 2:30	1.319214456	6.27	8.2	0.81	1.3	0.000779111
819	6/7/2021 2:45	1.345568789	6.26	8.2	0.79	1.38	0.000623438
820	6/7/2021 3:00	1.108379797	6.24	8.2	0.79	1.37	0.000637115
821	6/7/2021 3:15	2.084030144	6.23	8.2	0.81	1.6	0.000826622
822	6/7/2021 3:30	0.844836473	6.19	8.2	0.82	1.48	0.001095174
823	6/7/2021 3:45	0.792127808	6.2	8.2	0.8	1.41	0.000604452
824	6/7/2021 4:00	0.739419144	6.19	8.19	0.8	1.52	0.000665337
825	6/7/2021 4:15	0.739419144	6.18	8.19	0.8	1.49	0.00065409
826	6/7/2021 4:30	0.634001814	6.16	8.19	0.82	1.46	0.000740643
827	6/7/2021 4:45	0.502230152	6.16	8.19	0.92	1.75	0.000850235
828	6/7/2021 5:00	0.765773476	6.14	8.19	0.83	1.51	0.001180776
829	6/7/2021 5:15	0.23814678	6.13	8.19	0.94	1.39	0.0011449
830	6/7/2021 5:30	-0.20998488	6.13	8.19	0.82	1.43	0.001319347
831	6/7/2021 5:45	-0.447173872	6.11	8.19	0.85	1.41	0.00397855
832	6/7/2021 6:00	0.01294685	6.1	8.19	0.83	1.41	0.112619667
833	6/7/2021 6:15	-0.735264823	6.09	8.19	0.83	1.38	0.880190167
834	6/7/2021 6:30	-0.764073918	6.07	8.19	0.78	1.33	2.695431667
835	6/7/2021 6:45	-0.764073918	6.07	8.19	0.69	1.38	7.144376667
836	6/7/2021 7:00	-0.764073918	6.07	8.19	0.68	1.26	12.4371
837	6/7/2021 7:15	-0.764073918	6.06	8.19	0.72	1.39	17.22626667
838	6/7/2021 7:30	-0.843136915	6.05	8.18	0.72	1.24	21.24863333
839	6/7/2021 7:45	-0.79042825	6.04	8.18	0.72	1.26	24.04738333
840	6/7/2021 8:00	-0.79042825	6.03	8.18	0.72	1.26	25.93386667
841	6/7/2021 8:15	-0.79042825	6.03	8.18	0.74	1.28	26.59958333
842	6/7/2021 8:30	-0.764073918	6.02	8.18	0.76	1.3	28.88408333
843	6/7/2021 8:45	-0.948554245	6.02	8.18	0.74	1.41	31.91436667
844	6/7/2021 9:00	-0.843136915	5.99	8.18	0.73	1.45	36.85241667
845	6/7/2021 9:15	-0.869491247	6	8.18	0.72	1.32	44.03853333
846	6/7/2021 9:30	-0.948554245	5.99	8.18	0.69	1.4	154.1166667
847	6/7/2021 9:45	-0.922199912	5.98	8.18	0.7	1.43	477.3258333
848	6/7/2021 10:00	-0.89584558	5.99	8.18	0.7	1.32	246.3456667
849	6/7/2021 10:15	-0.922199912	5.97	8.18	0.71	1.38	127.8295
850	6/7/2021 10:30	-1.027617242	5.96	8.17	0.74	1.37	130.9133333
851	6/7/2021 10:45	-0.922199912	5.95	8.17	0.69	1.35	433.6535
852	6/7/2021 11:00	-0.948554245	5.97	8.17	0.73	1.32	230.577
853	6/7/2021 11:15	-1.027617242	5.96	8.17	0.69	1.37	150.5696667
854	6/7/2021 11:30	-1.027617242	5.96	8.17	0.72	1.71	137.922
855	6/7/2021 11:45	-0.922199912	5.95	8.17	0.71	1.34	269.808
856	6/7/2021 12:00	-0.922199912	5.96	8.17	0.71	1.36	106.8108333
857	6/7/2021 12:15	-1.001262909	5.94	8.17	0.72	1.53	113.605
858	6/7/2021 14:30	-0.816782583	5.99	8.17	0.75	1.85	214.0595
859	6/7/2021 14:45	-0.816782583	6	8.17	0.8	1.86	212.3645
860	6/7/2021 15:00	-0.79042825	6.02	8.17	0.81	1.9	204.8015
861	6/7/2021 15:15	-0.79042825	6.04	8.17	0.87	1.74	200.301
862	6/7/2021 15:30	-0.843136915	6.06	8.17	0.9	1.68	200.9055
863	6/7/2021 15:45	-0.816782583	6.07	8.17	0.87	1.71	203.9776667
864	6/7/2021 16:00	-0.816782583	6.11	8.17	0.9	1.59	191.8638333
865	6/7/2021 16:15	-0.764073918	6.12	8.17	1.03	2.4	175.6795
866	6/7/2021 16:30	-0.764073918	6.15	8.17	0.98	2.29	162.6608333
867	6/7/2021 16:45	-0.764073918	6.16	8.17	1.01	2.42	148.113
868	6/7/2021 17:00	-0.764073918	6.19	8.17	0.99	1.81	151.1496667
869	6/7/2021 17:15	-0.764073918	6.24	8.17	1.07	2.31	135.236
870	6/7/2021 17:30	-0.447173872	6.24	8.17	2.09	4.85	126.4995
871	6/7/2021 17:45	-0.764073918	6.25	8.17	1.05	1.73	116.0678333
872	6/7/2021 18:00	-0.737665581	6.28	8.18	1.02	1.56	119.1901667
873	6/7/2021 18:15	-0.711257243	6.31	8.18	1.11	1.65	108.1661667
874	6/7/2021 18:30	-0.711257243	6.32	8.18	0.97	1.39	90.29001667
875	6/7/2021 18:45	-0.31540221	6.33	8.18	0.99	1.39	88.50248333
876	6/7/2021 19:00	-0.447173872	6.35	8.18	1.03	1.36	76.08918333
877	6/7/2021 19:15	-0.341756542	6.37	8.18	1.06	1.45	67.1703
878	6/7/2021 19:30	-0.420819539	6.39	8.18	1.05	1.56	62.41566667
879	6/7/2021 19:45	-0.31540221	6.39	8.18	1.06	1.34	55.49256667
880	6/7/2021 20:00	1.055671132	6.4	8.18	1.08	1.44	45.15605
881	6/7/2021 20:15	0.92389947	6.41	8.19	1.07	1.37	29.5665
882	6/7/2021 20:30	1.503802793	6.44	8.19	1.06	1.48	18.33001667
883	6/7/2021 20:45	1.53021113	6.43	8.19	1.11	1.61	8.202441667
884	6/7/2021 21:00	1.278485034	6.43	8.19	1.14	1.51	0.001963447
885	6/7/2021 21:15	1.13473413	6.44	8.19	1.13	1.81	0.00172956
886	6/7/2021 21:30	1.13473413	6.43	8.19	1.09	1.46	0.00179817
887	6/7/2021 21:45	1.398277454	6.43	8.19	1.25	1.62	0.001073484
888	6/7/2021 22:00	1.187442794	6.45	8.19	1.08	1.67	0.001039802
889	6/7/2021 22:15	1.345676798	6.44	8.19	1.07	1.36	0.001127535
890	6/7/2021 22:30	1.292860124	6.43	8.19	1.08	1.53	0.001183087
891	6/7/2021 22:45	1.794240497	6.42	8.19	1.05	1.6	0.000948821
892	6/7/2021 23:00	1.450986118	6.43	8.19	1.21	1.54	0.001169943
893	6/7/2021 23:15	1.424631786	6.42	8.19	1.24	1.57	0.001253817
894	6/7/2021 23:30	1.292968134	6.4	8.19	1.08	1.49	0.001353327
895	6/7/2021 23:45	1.13473413	6.39	8.19	1.06	1.67	0.001148219
896	6/8/2021 0:00	0.742583687	6.38	8.19	1.07	1.64	5.989827441
897	6/8/2021 0:15	1.375233904	6.37	8.19	1.05	1.63	0.001374358
898	6/8/2021 0:30	0.558139448	6.37	8.19	1.03	1.51	0.001688798
899	6/8/2021 0:45	0.400044387	6.35	8.19	1.27	1.36	0.001135446
900	6/8/2021 1:00	0.426393564	6.34	8.19	1.09	1.57	0.001512637
901	6/8/2021 1:15	0.584488625	6.33	8.19	0.98	1.58	0.001315096
902	6/8/2021 1:30	0.689885333	6.31	8.19	1.04	1.54	0.00133636
903	6/8/2021 1:45	0.452742741	6.3	8.19	1.02	1.4	0.001197258
904	6/8/2021 2:00	0.531790271	6.28	8.19	1	1.46	0.001635823
905	6/8/2021 2:15	0.610837802	6.28	8.19	1.03	1.49	0.001652542
906	6/8/2021 2:30	0.452742741	6.26	8.19	1.07	1.52	0.001523353
907	6/8/2021 2:45	0.452742741	6.25	8.19	1.01	1.49	0.001462933
908	6/8/2021 3:00	0.71623451	6.24	8.19	1.02	1.52	0.001379228
909	6/8/2021 3:15	0.71623451	6.22	8.19	1.05	1.66	0.001245321
910	6/8/2021 3:30	0.515022613	6.21	8.19	1.02	1.6	0.001291835
911	6/8/2021 3:45	0.663536156	6.2	8.19	1.05	1.69	0.001642207
912	6/8/2021 4:00	0.768932864	6.18	8.19	1.06	1.69	0.001183487
913	6/8/2021 4:15	-0.23298379	6.18	8.19	1.03	1.69	0.001165054
914	6/8/2021 4:30	-0.206634613	6.15	8.19	1.01	1.69	0.001191647
915	6/8/2021 4:45	-0.312031321	6.13	8.19	1.07	1.7	0.001619275
916	6/8/2021 5:00	-0.23298379	6.13	8.19	0.99	1.7	0.001766003
917	6/8/2021 5:15	-0.496475559	6.12	8.18	1.01	1.96	0.001468262
918	6/8/2021 5:30	-0.628383427	6.11	8.18	0.98	1.8	0.001474915
919	6/8/2021 5:45	-0.839608796	6.1	8.18	1.04	1.98	0.007065065
920	6/8/2021 6:00	-0.866011967	6.1	8.18	1.69	1.99	0.170362667
921	6/8/2021 6:15	-0.839608796	6.08	8.18	1.1	1.8	1.225265
922	6/8/2021 6:30	-0.866011967	6.08	8.18	1.15	1.96	3.79343
923	6/8/2021 6:45	-0.866011967	6.06	8.18	1.16	1.94	9.946763333
924	6/8/2021 7:00	-0.866011967	6.06	8.18	1.21	1.73	16.32835
925	6/8/2021 7:15	-0.866011967	6.05	8.18	1.21	1.95	21.55696667
926	6/8/2021 7:30	-0.70759294	6.05	8.18	1.26	1.78	27.0841
927	6/8/2021 7:45	-0.866011967	6.02	8.18	1.33	2.2	29.6986
928	6/8/2021 8:00	-0.839608796	6.04	8.18	1.26	2.04	33.47831667
929	6/8/2021 8:15	-0.866011967	6.03	8.18	1.25	2.02	36.88145
930	6/8/2021 8:30	-0.866011967	6.01	8.18	1.18	1.73	39.53645
931	6/8/2021 8:45	-0.866011967	6.02	8.17	1.18	1.9	47.63036667
932	6/8/2021 9:00	-0.866011967	6.01	8.17	1.1	1.91	62.61056667
933	6/8/2021 9:15	-0.892361144	6	8.17	1.12	2.04	79.83511667
934	6/8/2021 9:30	-0.866011967	5.99	8.17	1.13	2.04	214.1305
935	6/8/2021 9:45	-0.866011967	5.99	8.17	1.2	2.13	578.5393333
936	6/8/2021 10:00	-0.866011967	5.99	8.17	1.39	2.1	296.601
937	6/8/2021 10:15	-0.866011967	5.98	8.17	1.19	1.97	204.972
938	6/8/2021 10:30	-0.892361144	5.98	8.17	1.16	1.84	292.9771667
939	6/8/2021 10:45	-0.918710321	5.98	8.17	1.15	1.88	339.1726667
940	6/8/2021 11:00	-0.866011967	5.97	8.17	1.15	1.87	232.201
941	6/8/2021 11:15	-0.866011967	5.97	8.17	1.18	1.97	232.8346667
942	6/8/2021 11:30	-0.892361144	5.96	8.17	1.27	2.28	310.2035
943	6/8/2021 11:45	-0.894756524	5.95	8.17	1.18	2.04	375.9223333
944	6/8/2021 12:00	-0.786802453	5.96	8.16	1.15	2.21	198.5216667
945	6/8/2021 12:15	-0.892361144	5.96	8.16	1.28	2.27	197.2535
946	6/8/2021 12:30	-0.865957973	5.94	8.16	1.25	2.19	235.2306667
947	6/8/2021 12:45	-0.945059498	5.94	8.16	1.19	2.23	199.1105
948	6/8/2021 13:00	-1.024107028	5.93	8.16	1.17	2.22	216.8245
949	6/8/2021 13:15	-0.918710321	5.94	8.16	1.17	2.07	210.3408333
950	6/8/2021 13:30	-0.945059498	5.95	8.16	1.18	2.04	183.604
951	6/8/2021 13:45	-0.945059498	5.95	8.16	1.29	2.28	205.2825
952	6/8/2021 14:00	-0.945059498	5.97	8.16	1.22	2.13	205.488
953	6/8/2021 14:15	-0.945059498	5.98	8.16	1.94	2.26	217.1691667
954	6/8/2021 14:30	-0.918710321	5.99	8.16	1.54	2.29	223.9223333
955	6/8/2021 14:45	-0.945059498	6.01	8.16	1.3	2.26	201.8515
956	6/8/2021 15:00	-0.971408675	6.03	8.16	1.26	2.18	194.2158333
957	6/8/2021 15:15	-0.952245637	6.04	8.16	1.27	2.44	192.5236667
958	6/8/2021 15:30	-0.971408675	6.07	8.16	1.68	2.4	189.954
959	6/8/2021 15:45	-0.892361144	6.1	8.16	1.49	2.12	186.654
960	6/8/2021 16:00	-0.945059498	6.12	8.16	1.64	2.26	179.1566667
961	6/8/2021 16:15	-0.892361144	6.13	8.16	1.88	2.51	171.4966667
962	6/8/2021 16:30	-0.549173913	6.16	8.17	1.67	2.62	162.4593333
963	6/8/2021 16:45	-0.760399282	6.2	8.17	1.73	2.33	131.3045
964	6/8/2021 17:00	-0.048539552	6.22	8.17	1.77	2.26	150.0616667
965	6/8/2021 17:15	1.296186373	6.22	8.17	1.76	2.32	132.3716667
966	6/8/2021 17:30	-0.417428029	6.27	8.17	1.81	2.11	131.8633333
967	6/8/2021 17:45	0.083206333	6.27	8.17	1.85	2.26	113.164
968	6/8/2021 18:00	-0.022190375	6.29	8.17	1.76	2.62	105.5016667
969	6/8/2021 18:15	0.637240973	6.3	8.17	1.73	2.23	97.5464
970	6/8/2021 18:30	1.111526158	6.33	8.17	1.89	2.11	80.4842
971	6/8/2021 18:45	0.347238045	6.36	8.18	1.77	2.1	82.50135
972	6/8/2021 19:00	0.373641216	6.4	8.18	1.86	2.1	89.394
973	6/8/2021 19:15	0.428788943	6.4	8.18	1.94	2.36	69.25191667
974	6/8/2021 19:30	1.66545281	6.43	8.18	1.98	2.13	59.45978333
975	6/8/2021 19:45	0.979726279	6.44	8.18	2.11	2.17	51.19886667
976	6/8/2021 20:00	1.032424633	6.46	8.18	2.06	2.44	41.20075
977	6/8/2021 20:15	0.742583687	6.48	8.19	2.05	2.2	28.98731667
978	6/8/2021 20:30	2.060690464	6.48	8.19	2.18	2.15	18.18681667
979	6/8/2021 20:45	1.66545281	6.5	8.19	2.18	2.48	8.165591667
980	6/8/2021 21:00	1.559840125	6.53	8.19	2.07	2.27	0.001531068
981	6/8/2021 21:15	1.849897048	6.52	8.19	2.03	2.29	0.000857434
982	6/8/2021 21:30	1.66545281	6.53	8.19	2.14	2.47	0.000724747
983	6/8/2021 21:45	1.375017927	6.53	8.19	2.01	2.47	0.000991669
984	6/8/2021 22:00	1.348614756	6.54	8.19	2.02	2.45	0.001028539
985	6/8/2021 22:15	1.66545281	6.52	8.2	1.93	2.53	0.000885072
986	6/8/2021 22:30	1.375017927	6.52	8.2	1.89	2.33	0.000941733
987	6/8/2021 22:45	1.322265579	6.51	8.2	1.92	2.36	0.000923463
988	6/8/2021 23:00	1.006075456	6.49	8.2	1.97	2.63	0.000851812
989	6/8/2021 23:15	1.032424633	6.48	8.2	1.93	2.37	0.000876586
990	6/8/2021 23:30	1.348614756	6.47	8.2	1.77	2.29	0.000866108
991	6/8/2021 23:45	1.348614756	6.46	8.2	1.86	2.39	0.000952209
992	6/9/2021 0:00	0.67589319	6.45	8.2	2.06	2.52	11.45439375
993	6/9/2021 0:15	1.210196211	6.43	8.2	2.03	2.26	0.000843463
994	6/9/2021 0:30	1.398773748	6.42	8.2	2.04	2.29	0.000780649
995	6/9/2021 0:45	1.2416258	6.41	8.2	2.1	2.4	0.000916606
996	6/9/2021 1:00	1.115907443	6.39	8.2	2.2	2.48	0.000994447
997	6/9/2021 1:15	1.084477853	6.38	8.2	2.31	2.51	0.001359755
998	6/9/2021 1:30	1.053048264	6.37	8.2	2.39	2.55	0.001891063
999	6/9/2021 1:45	1.053048264	6.35	8.2	2.31	2.54	0.001475872
1000	6/9/2021 2:00	1.053048264	6.34	8.2	2.16	2.41	0.000799441
1001	6/9/2021 2:15	0.958759495	6.33	8.2	2.16	2.38	0.00071656
1002	6/9/2021 2:30	0.864470727	6.32	8.2	2.49	2.42	0.000610281
1003	6/9/2021 2:45	0.801611548	6.3	8.2	2.15	2.39	0.000560346
1004	6/9/2021 3:00	0.738752369	6.29	8.19	2.41	2.43	0.00082741
1005	6/9/2021 3:15	0.67589319	6.26	8.19	2.38	2.27	0.000821328
1006	6/9/2021 3:30	0.67589319	6.26	8.19	2.34	2.33	0.000823634
1007	6/9/2021 3:45	0.612905201	6.24	8.19	2.27	2.33	0.000977701
1008	6/9/2021 4:00	0.612905201	6.22	8.19	1.37	1.92	0.000877079
1009	6/9/2021 4:15	0.67589319	6.21	8.19	1.61	2.11	0.000887045
1010	6/9/2021 4:30	0.990189085	6.21	8.19	1.62	1.97	0.001108149
1011	6/9/2021 4:45	0.707322779	6.19	8.19	1.65	1.91	0.000767665
1012	6/9/2021 5:00	0.644399195	6.17	8.19	1.57	2.22	0.001163243
1013	6/9/2021 5:15	0.329459252	6.17	8.19	1.59	1.91	0.001036883
1014	6/9/2021 5:30	-0.519332879	6.15	8.19	1.64	2.08	0.001208941
1015	6/9/2021 5:45	-0.582320868	6.15	8.19	1.81	1.93	0.007652693
1016	6/9/2021 6:00	-0.771284834	6.13	8.19	1.87	1.91	0.206065333
1017	6/9/2021 6:15	-0.645308857	6.13	8.19	1.77	2.12	1.188208333
1018	6/9/2021 6:30	-0.802778828	6.12	8.18	1.6	2.1	4.459691667
1019	6/9/2021 6:45	-0.802778828	6.1	8.18	1.6	2	10.17778333
1020	6/9/2021 7:00	-0.645308857	6.07	8.18	1.66	1.96	15.78596667
1021	6/9/2021 7:15	-0.582320868	6.08	8.18	1.68	2.02	22.20695
1022	6/9/2021 7:30	-0.519332879	6.07	8.18	1.63	1.78	26.81555
1023	6/9/2021 7:45	-0.645308857	6.08	8.18	2.12	2.11	29.10246667
1024	6/9/2021 8:00	-0.582320868	6.07	8.18	1.73	2.01	33.79401667
1025	6/9/2021 8:15	-0.834272823	6.05	8.18	1.68	2.1	33.59905
1026	6/9/2021 8:30	-0.582320868	6.03	8.18	1.71	2.67	39.38708333
1027	6/9/2021 8:45	-0.708296845	6.04	8.18	1.72	2.31	42.36228333
1028	6/9/2021 9:00	-0.771284834	6.03	8.18	1.74	2.1	49.30058333
1029	6/9/2021 9:15	-0.708296845	6.02	8.18	1.78	2.11	63.623
1030	6/9/2021 9:30	-0.834272823	6.03	8.18	1.8	2.11	196.3166667
1031	6/9/2021 9:45	-0.802778828	6.02	8.17	1.7	2.31	588.2928333
1032	6/9/2021 10:00	-0.834272823	5.99	8.17	1.84	2.28	512.6185
1033	6/9/2021 10:15	-0.834272823	6	8.17	1.89	2.29	232.0173333
1034	6/9/2021 10:30	0.172375709	6.01	8.17	1.81	2.4	245.7425
1035	6/9/2021 10:45	-0.834272823	6.01	8.17	1.79	2.48	544.7778333
1036	6/9/2021 11:00	-0.834272823	6	8.17	1.84	2.43	313.1343333
1037	6/9/2021 11:15	-0.834272823	6	8.17	1.78	2.43	244.1868333
1038	6/9/2021 11:30	-0.834272823	5.98	8.17	1.74	2.46	274.7663333
1039	6/9/2021 11:45	-0.834272823	5.98	8.17	1.98	2.38	471.8435
1040	6/9/2021 12:00	-0.865702412	5.98	8.17	1.93	2.53	197.5913333
1041	6/9/2021 12:15	-0.834272823	5.97	8.17	1.9	2.45	191.7545
1042	6/9/2021 12:30	-0.834272823	5.96	8.17	1.97	2.47	189.1166667
1043	6/9/2021 12:45	-0.834272823	5.98	8.17	1.97	2.49	190.1906667
1044	6/9/2021 13:00	-0.834272823	5.97	8.17	1.91	2.32	189.3946667
1045	6/9/2021 13:15	-0.834272823	5.98	8.16	1.89	2.55	193.1141667
1046	6/9/2021 13:30	-0.834272823	5.98	8.16	1.73	2.47	195.6888333
1047	6/9/2021 13:45	-0.865702412	5.98	8.16	1.71	2.31	194.0431667
1048	6/9/2021 14:00	-0.897132002	5.99	8.16	1.84	2.36	202.8115
1049	6/9/2021 14:15	-0.865702412	6	8.16	1.79	2.31	204.3675
1050	6/9/2021 14:30	-0.834272823	6.02	8.16	2.3	2.5	213.782
1051	6/9/2021 14:45	-0.834272823	6.03	8.16	1.9	2.61	195.3081667
1052	6/9/2021 15:00	-0.897132002	6.05	8.16	2.01	2.63	193.891
1053	6/9/2021 15:15	-0.897132002	6.07	8.16	1.98	2.44	175.9971667
1054	6/9/2021 15:30	-0.865702412	6.09	8.17	2.06	2.6	187.3293333
1055	6/9/2021 15:45	-0.865702412	6.11	8.17	1.98	2.85	166.4771667
1056	6/9/2021 16:00	-0.834272823	6.14	8.17	2	2.43	179.7753333
1057	6/9/2021 16:15	-0.834272823	6.17	8.17	2.04	2.89	167.7966667
1058	6/9/2021 16:30	-0.802778828	6.18	8.17	2.1	2.82	165.3658333
1059	6/9/2021 16:45	-0.834272823	6.22	8.17	2.12	2.77	150.559
1060	6/9/2021 17:00	-0.834272823	6.23	8.17	2.08	2.44	143.7555
1061	6/9/2021 17:15	-0.834272823	6.25	8.17	2.1	2.54	137.4618333
1062	6/9/2021 17:30	-0.802778828	6.29	8.17	2.12	2.35	119.1278333
1063	6/9/2021 17:45	-0.834272823	6.32	8.18	2.19	2.47	109.2886667
1064	6/9/2021 18:00	-0.865702412	6.33	8.18	2.19	2.45	101.365
1065	6/9/2021 18:15	-0.834272823	6.36	8.18	2.28	2.56	95.6915
1066	6/9/2021 18:30	-0.865702412	6.38	8.18	2.19	2.53	88.71103333
1067	6/9/2021 18:45	-0.834272823	6.41	8.18	2.8	2.62	76.85276667
1068	6/9/2021 19:00	-0.802778828	6.44	8.18	2.61	2.79	73.67668333
1069	6/9/2021 19:15	-0.834272823	6.46	8.18	2.31	2.71	66.9166
1070	6/9/2021 19:30	-0.299196943	6.46	8.19	2.27	3.07	60.34171667
1071	6/9/2021 19:45	-0.45634489	6.48	8.19	2.31	3.09	51.29963333
1072	6/9/2021 20:00	1.021618674	6.5	8.19	2.21	3.16	41.32791667
1073	6/9/2021 20:15	1.178766622	6.53	8.19	2.29	2.9	28.56166667
1074	6/9/2021 20:30	1.398773748	6.55	8.19	2.29	3.33	17.62618333
1075	6/9/2021 20:45	1.461632927	6.55	8.19	2.26	3.99	7.920598333
1076	6/9/2021 21:00	1.807358411	6.57	8.2	2.17	3.02	0.001881705
1077	6/9/2021 21:15	1.807358411	6.57	8.2	2.22	3.25	0.001547397
1078	6/9/2021 21:30	1.524492106	6.58	8.2	2.2	2.76	0.000911108
1079	6/9/2021 21:45	1.838981215	6.57	8.2	2.12	2.56	0.000559174
1080	6/9/2021 22:00	1.336107784	6.56	8.2	2.16	2.56	0.000851866
1081	6/9/2021 22:15	1.430203337	6.56	8.2	2.19	2.77	0.000665084
1082	6/9/2021 22:30	1.398773748	6.56	8.2	2.16	2.69	0.001227887
1083	6/9/2021 22:45	1.178766622	6.54	8.2	2.08	2.9	0.001291079
1084	6/9/2021 23:00	1.021618674	6.53	8.2	2.15	2.74	0.000667964
1085	6/9/2021 23:15	1.902098014	6.51	8.2	2.55	2.97	0.001151347
1086	6/9/2021 23:30	1.210196211	6.5	8.2	2.17	3.88	0.001005437
1087	6/9/2021 23:45	1.556179315	6.48	8.2	2.14	3.32	0.000793054
1088	6/10/2021 0:00	0.91401504	6.47	8.2	2.12	3.23	27.20302033
1089	6/10/2021 0:15	0.91401504	6.46	8.2	2.22	3.43	0.000902806
1090	6/10/2021 0:30	0.91401504	6.44	8.2	2.13	2.96	0.001468179
1091	6/10/2021 0:45	0.91401504	6.43	8.2	2.14	3.07	0.001430427
1092	6/10/2021 1:00	0.944684564	6.41	8.2	2.34	3.16	0.001293573
1093	6/10/2021 1:15	0.143734613	6.39	8.2	2.29	3.46	0.001209534
1094	6/10/2021 1:30	-0.129502971	6.39	8.2	2.35	3.59	0.001645025
1095	6/10/2021 1:45	0.791336941	6.37	8.2	2.38	3.39	0.001529235
1096	6/10/2021 2:00	1.067362663	6.36	8.2	2.48	3.9	0.001360248
1097	6/10/2021 2:15	0.729997891	6.34	8.2	2.21	3.85	0.001374577
1098	6/10/2021 2:30	0.607319792	6.33	8.2	2.37	4.08	0.001115843
1099	6/10/2021 2:45	0.545980742	6.31	8.2	2.34	3.42	0.001253486
1100	6/10/2021 3:00	0.545980742	6.3	8.2	2.21	6.65	0.001126139
1101	6/10/2021 3:15	0.545980742	6.29	8.2	2.18	4.31	0.001521857
1102	6/10/2021 3:30	0.545980742	6.27	8.2	2.34	3.43	0.001582886
1103	6/10/2021 3:45	0.392318882	6.25	8.2	2.25	3.85	0.00103334
1104	6/10/2021 4:00	0.207924649	6.24	8.2	2.17	3.87	0.001031187
1105	6/10/2021 4:15	0.576650267	6.23	8.2	2.32	3.47	0.000890209
1106	6/10/2021 4:30	0.545980742	6.22	8.2	2.3	4.11	0.001522495
1107	6/10/2021 4:45	0.423051254	6.2	8.19	2.33	2.69	0.001312728
1108	6/10/2021 5:00	0.177192277	6.19	8.19	2.27	2.64	0.0015193
1109	6/10/2021 5:15	0.023844653	6.18	8.19	2.3	2.03	0.001659593
1110	6/10/2021 5:30	-0.592402542	6.16	8.19	2.28	2.52	0.00168585
1111	6/10/2021 5:45	-0.58960869	6.15	8.19	2.26	2.51	0.006978302
1112	6/10/2021 6:00	-0.743270551	6.14	8.19	2.34	2.68	0.188881167
1113	6/10/2021 6:15	-0.774002923	6.14	8.19	2.44	2.78	1.15749
1114	6/10/2021 6:30	-0.804735295	6.12	8.19	2.36	2.69	3.989173333
1115	6/10/2021 6:45	-0.958334308	6.11	8.19	2.33	2.93	10.28948333
1116	6/10/2021 7:00	-0.927664784	6.1	8.19	2.49	2.67	16.30838333
1117	6/10/2021 7:15	-0.927664784	6.1	8.19	2.51	2.68	21.89725
1118	6/10/2021 7:30	-0.927664784	6.09	8.19	2.51	2.78	26.03498333
1119	6/10/2021 7:45	-0.927664784	6.09	8.19	2.55	2.68	33.29625
1120	6/10/2021 8:00	-0.896932411	6.07	8.18	2.58	2.55	26.1217
1121	6/10/2021 8:15	-0.927664784	6.07	8.18	2.5	2.59	32.98788333
1122	6/10/2021 8:30	-0.896932411	6.06	8.18	2.57	2.46	30.17806667
1123	6/10/2021 8:45	-0.927664784	6.06	8.18	2.57	2.24	42.55268333
1124	6/10/2021 9:00	-0.927664784	6.05	8.18	2.54	2.38	47.67765
1125	6/10/2021 9:15	-0.927664784	6.05	8.18	2.59	2.76	60.63556667
1126	6/10/2021 9:30	-0.927664784	6.03	8.18	3.85	2.41	178.34
1127	6/10/2021 9:45	-0.651073434	6.02	8.18	3.52	2.34	506.7875
1128	6/10/2021 10:00	-0.927664784	6.03	8.18	2.68	2.28	580.9333333
1129	6/10/2021 10:15	-0.894138559	6.02	8.18	2.61	2.52	213.2748333
1130	6/10/2021 10:30	-0.927664784	6.02	8.18	2.56	2.64	236.1066667
1131	6/10/2021 10:45	-0.927664784	6.02	8.18	2.7	4.77	563.6435
1132	6/10/2021 11:00	-0.927664784	6.01	8.18	2.64	2.97	319.079
1133	6/10/2021 11:15	-0.927664784	6	8.17	2.65	2.64	233.5895
1134	6/10/2021 11:30	-0.927664784	6	8.17	2.74	2.3	347.3591667
1135	6/10/2021 11:45	-0.927664784	5.97	8.17	2.74	2.42	381.6053333
1136	6/10/2021 12:00	-0.927664784	5.94	8.17	2.86	2.49	189.7068333
1137	6/10/2021 12:15	-0.927664784	5.99	8.17	2.78	2.63	189.2811667
1138	6/10/2021 12:30	-0.927664784	5.96	8.17	2.74	2.74	183.3945
1139	6/10/2021 12:45	-0.927664784	5.98	8.17	2.98	2.59	187.2163333
1140	6/10/2021 13:00	-0.927664784	5.98	8.17	2.84	2.51	188.1666667
1141	6/10/2021 13:30	-0.927664784	5.99	8.17	2.91	3.25	199.2675
1142	6/10/2021 13:45	-0.927664784	6	8.17	2.97	3.51	196.9333333
1143	6/10/2021 14:00	-0.927664784	6	8.17	2.95	3.36	199.8818333
1144	6/10/2021 14:15	-0.866200039	6.01	8.17	3.05	3.14	221.77375
1145	6/14/2021 15:45	-1.017398283	6.17	8.18	0.35	0.96	155.2583333
1146	6/14/2021 16:00	-0.928295868	6.19	8.18	0.39	0.98	132.87
1147	6/14/2021 16:15	-0.928295868	6.21	8.18	0.34	1.13	146.9828333
1148	6/14/2021 16:30	-0.8985342	6.25	8.19	0.33	1.09	117.4526667
1149	6/14/2021 16:45	-0.928295868	6.27	8.19	0.34	1.11	111.3546667
1150	6/14/2021 17:00	-0.928295868	6.28	8.19	0.34	1.93	117.291
1151	6/14/2021 17:15	-0.600917526	6.32	8.19	0.34	2.48	141.6348333
1152	6/14/2021 17:30	-0.214746197	6.32	8.19	0.33	2.17	100.8237167
1153	6/14/2021 17:45	1.419650155	6.35	8.19	0.35	1.32	100.4700167
1154	6/14/2021 18:00	-0.482053443	6.38	8.19	0.42	1.43	82.00578333
1155	6/14/2021 18:15	-0.006840562	6.42	8.19	0.37	1.31	76.38503333
1156	6/14/2021 18:30	0.469041805	6.44	8.2	0.33	1.45	71.02546667
1157	6/14/2021 18:45	0.111962659	6.45	8.2	0.33	1.4	67.79955
1158	6/14/2021 19:00	0.230948466	6.47	8.2	0.41	1.44	60.13326667
1159	6/14/2021 19:15	0.141663464	6.49	8.2	0.41	1.43	56.20753333
1160	6/14/2021 19:30	0.230948466	6.53	8.2	0.37	1.26	51.13643333
1161	6/14/2021 19:45	1.2413236	6.55	8.2	0.38	1.37	45.49835
1162	6/14/2021 20:00	1.12252038	6.55	8.2	0.38	1.4	31.6334
1163	6/14/2021 20:15	1.211622795	6.57	8.21	0.39	1.28	19.76633333
1164	6/14/2021 20:30	1.449229236	6.58	8.21	0.41	1.39	12.81573333
1165	6/14/2021 20:45	1.568032456	6.58	8.21	0.42	1.56	6.042833333
1166	6/14/2021 21:00	1.18192199	6.59	8.21	0.41	1.34	0.001100604
1167	6/14/2021 21:15	1.716840793	6.61	8.21	0.43	1.62	0.001166004
1168	6/14/2021 21:30	1.211622795	6.61	8.21	0.45	1.22	0.000956268
1169	6/14/2021 21:45	1.18192199	6.61	8.21	0.42	1.36	0.000976564
1170	6/14/2021 22:00	1.597794124	6.61	8.21	0.46	1.51	0.000994333
1171	6/14/2021 22:15	1.244023673	6.6	8.21	0.48	1.45	0.000904352
1172	6/14/2021 22:30	1.152221185	6.6	8.21	0.44	1.32	0.000759819
1173	6/14/2021 22:45	1.2413236	6.58	8.21	0.44	1.3	0.001144601
1174	6/14/2021 23:00	1.389827626	6.57	8.21	0.41	1.17	0.001080914
1175	6/14/2021 23:15	1.271024405	6.57	8.21	0.44	1.26	0.001062576
1176	6/14/2021 23:30	1.06311877	6.56	8.22	0.49	1.24	0.00065164
1177	6/14/2021 23:45	2.222119654	6.54	8.21	0.5	1.21	0.000609257
1178	6/15/2021 0:00	1.150292992	6.52	8.21	0.43	1.16	21.08954075
1179	6/15/2021 0:15	1.211437672	6.5	8.21	0.48	1.14	0.000729475
1180	6/15/2021 0:30	1.028003632	6.49	8.21	0.45	1.17	0.000670792
1181	6/15/2021 0:45	0.966858952	6.48	8.21	0.51	1.13	0.000582768
1182	6/15/2021 1:00	1.103181517	6.46	8.21	0.46	1.07	0.000612832
1183	6/15/2021 1:15	0.936286612	6.45	8.21	0.5	1.13	0.000655811
1184	6/15/2021 1:30	1.150292992	6.44	8.21	0.55	1.3	0.000855074
1185	6/15/2021 1:45	0.936286612	6.42	8.21	0.51	1.2	0.000807266
1186	6/15/2021 2:00	0.844569592	6.41	8.21	0.51	1.3	0.000832316
1187	6/15/2021 2:15	1.333727031	6.39	8.21	0.55	1.12	0.000672436
1188	6/15/2021 2:30	1.303154691	6.38	8.21	0.55	0.96	0.000903215
1189	6/15/2021 2:45	1.242010012	6.36	8.21	0.53	1.07	0.000804676
1190	6/15/2021 3:00	1.272582351	6.34	8.21	0.54	0.9	0.000982632
1191	6/15/2021 3:15	0.936286612	6.33	8.21	0.57	0.85	0.000658856
1192	6/15/2021 3:30	0.844569592	6.31	8.21	0.61	0.9	0.000997644
1193	6/15/2021 3:45	0.630563212	6.31	8.21	0.54	1.83	0.000876246
1194	6/15/2021 4:00	0.783424912	6.29	8.21	0.54	0.96	0.000798605
1195	6/15/2021 4:15	0.599990872	6.28	8.21	0.55	1.01	0.00097477
1196	6/15/2021 4:30	0.599990872	6.27	8.21	0.6	1.18	0.000910614
1197	6/15/2021 4:45	0.569418532	6.26	8.21	0.59	1	0.000649897
1198	6/15/2021 5:00	1.211437672	6.25	8.21	0.54	1.04	0.000697849
1199	6/15/2021 5:15	0.508148555	6.24	8.21	0.52	0.9	0.001277667
1200	6/15/2021 5:30	-0.012145058	6.23	8.21	0.52	0.79	0.000751899
1201	6/15/2021 5:45	-0.470792806	6.22	8.2	0.49	0.81	0.003793765
1202	6/15/2021 6:00	-0.593207463	6.21	8.2	0.5	0.91	0.108228633
1203	6/15/2021 6:15	-0.899557345	6.21	8.2	0.48	1.15	0.825995
1204	6/15/2021 6:30	-0.899557345	6.2	8.2	0.5	0.96	2.52361
1205	6/15/2021 6:45	-0.868922357	6.19	8.2	0.48	0.84	5.191286667
1206	6/15/2021 7:00	-0.899557345	6.19	8.2	0.45	0.8	8.684143333
1207	6/15/2021 7:15	-0.838287369	6.18	8.2	0.44	0.79	11.13965
1208	6/15/2021 7:30	-0.838287369	6.16	8.2	0.46	0.73	15.55843333
1209	6/15/2021 7:45	-0.899557345	6.17	8.2	0.45	0.79	20.84795
1210	6/15/2021 8:00	-0.899557345	6.16	8.2	0.45	0.8	23.05581667
1211	6/15/2021 8:15	-0.899557345	6.16	8.2	0.42	0.82	27.05036667
1212	6/15/2021 8:30	-0.899557345	6.15	8.2	0.42	0.9	32.79113333
1213	6/15/2021 8:45	-0.899557345	6.14	8.2	0.42	0.86	38.56316667
1214	6/15/2021 9:00	-0.899557345	6.15	8.2	0.44	0.79	46.65725
1215	6/15/2021 9:15	-0.930129685	6.14	8.2	0.46	0.82	61.4277
1216	6/15/2021 9:30	-0.899557345	6.13	8.19	0.43	0.8	77.7536
1217	6/15/2021 9:45	-0.899557345	6.13	8.19	0.43	0.8	209.721
1218	6/15/2021 10:00	-0.868922357	6.12	8.19	0.47	0.93	205.5115
1219	6/15/2021 10:15	-0.899557345	6.11	8.19	0.43	0.92	162.5666667
1220	6/15/2021 10:30	-0.899557345	6.11	8.19	0.43	0.89	204.8986667
1221	6/15/2021 10:45	-0.899557345	6.1	8.19	0.44	0.9	266.6528333
1222	6/15/2021 11:00	-0.899557345	6.1	8.19	0.45	0.94	224.9168333
1223	6/15/2021 11:15	-0.899557345	6.08	8.19	0.46	0.98	167.8646667
1224	6/15/2021 11:30	-0.930129685	6.08	8.19	0.44	1.01	247.6263333
1225	6/15/2021 11:45	-0.930129685	6.08	8.19	0.45	0.98	333.2961667
1226	6/15/2021 12:00	-1.021846705	6.08	8.19	0.46	0.91	164.1486667
1227	6/15/2021 12:15	-1.021846705	6.06	8.19	0.48	0.96	172.9618333
1228	6/15/2021 12:30	-0.991274365	6.06	8.18	0.51	1.03	180.5736667
1229	6/15/2021 12:45	-0.960702025	6.06	8.18	0.55	1.07	176.0005
1230	6/15/2021 13:00	-0.899557345	6.05	8.18	0.55	0.97	176.2471667
1231	6/15/2021 13:15	-0.960702025	6.06	8.18	0.59	1.1	183.2965
1232	6/15/2021 13:30	-0.930129685	6.06	8.18	0.6	1.22	181.0015
1233	6/15/2021 13:45	-0.899557345	6.05	8.18	0.68	1.34	185.3531667
1234	6/15/2021 14:00	-0.899557345	6.07	8.18	0.67	1.2	188.0211667
1235	6/15/2021 14:15	-0.838350017	6.07	8.18	0.74	1.33	202.2813333
1236	6/15/2021 14:30	-1.021846705	6.08	8.18	0.7	1.34	189.283
1237	6/15/2021 14:45	-0.899557345	6.09	8.18	0.71	1.48	179.6208333
1238	6/15/2021 15:00	-0.930129685	6.1	8.18	0.67	1.62	186.3365
1239	6/15/2021 15:15	-0.899557345	6.11	8.18	0.68	1.49	131.5536667
1240	6/15/2021 15:30	-0.932908989	6.13	8.18	0.65	1.15	129.0738333
1241	6/15/2021 15:45	-0.899557345	6.16	8.18	0.69	1.44	175.6366667
1242	6/15/2021 16:00	-0.899557345	6.16	8.18	0.7	1.68	134.1901667
1243	6/15/2021 16:15	-0.899557345	6.19	8.18	0.7	1.67	153.1161667
1244	6/15/2021 16:30	-0.899557345	6.21	8.18	0.68	1.75	143.8725
1245	6/15/2021 16:45	-0.899557345	6.24	8.18	0.74	3.34	101.49675
1246	6/15/2021 17:00	-0.868922357	6.25	8.18	0.69	3.31	115.433
1247	6/15/2021 17:15	-0.531937486	6.27	8.18	0.81	1.77	140.2143333
1248	6/15/2021 17:30	-0.746382404	6.29	8.19	0.74	2.39	79.24888333
1249	6/15/2021 17:45	-0.065014476	6.33	8.19	0.76	4.76	68.20956667
1250	6/15/2021 18:00	-0.562572475	6.35	8.19	0.82	2.8	86.84198333
1251	6/15/2021 18:15	-0.226214087	6.38	8.19	0.77	2.73	80.85493333
1252	6/15/2021 18:30	-0.562572475	6.39	8.19	0.78	2.32	70.73268333
1253	6/15/2021 18:45	0.048936973	6.43	8.19	0.78	2.78	71.82438333
1254	6/15/2021 19:00	-0.165069407	6.45	8.19	0.94	2.88	65.02735
1255	6/15/2021 19:15	-0.195641747	6.45	8.19	0.76	3.19	52.599
1256	6/15/2021 19:30	-0.440220467	6.47	8.2	0.71	2.88	49.53308333
1257	6/15/2021 19:45	0.26306865	6.48	8.2	0.7	2.63	34.92958333
1258	6/15/2021 20:00	0.769528394	6.51	8.2	0.7	2.81	35.1529
1259	6/15/2021 20:15	1.303154691	6.52	8.2	0.71	2.76	23.53483333
1260	6/15/2021 20:30	1.670022771	6.55	8.2	0.78	2.8	14.33256667
1261	6/15/2021 20:45	1.303154691	6.59	8.2	0.73	2.67	6.45131
1262	6/15/2021 21:00	1.486588731	6.57	8.2	0.81	2.74	0.001494218
1263	6/15/2021 21:15	1.578305751	6.57	8.21	0.69	3.52	0.001249571
1264	6/15/2021 21:30	1.303154691	6.58	8.21	0.71	2.65	0.00124453
1265	6/15/2021 21:45	1.303154691	6.57	8.21	0.7	2.67	0.00120611
1266	6/15/2021 22:00	1.517161071	6.57	8.21	0.73	2.45	0.000994103
1267	6/15/2021 22:15	1.303154691	6.55	8.21	0.75	2.59	0.001009398
1268	6/15/2021 22:30	1.303154691	6.56	8.21	0.72	2.54	0.001154178
1269	6/15/2021 22:45	1.303154691	6.56	8.21	0.81	2.67	0.001299417
1270	6/15/2021 23:00	1.089148312	6.53	8.21	0.81	2.91	0.001561668
1271	6/15/2021 23:15	1.303154691	6.53	8.21	0.87	2.86	0.001445237
1272	6/15/2021 23:30	0.997431292	6.51	8.21	0.97	3.06	0.001280471
1273	6/15/2021 23:45	0.966858952	6.51	8.21	0.84	2.92	0.001146862
1274	6/16/2021 0:00	1.043311387	6.49	8.21	0.83	2.32	18.94473973
1275	6/16/2021 0:15	0.779848259	6.48	8.21	0.88	3.2	0.001253013
1276	6/16/2021 0:30	0.779848259	6.46	8.21	0.86	2.83	0.001529453
1277	6/16/2021 0:45	0.750574578	6.45	8.21	0.87	3.91	0.001277338
1278	6/16/2021 1:00	0.652108561	6.43	8.21	0.92	2.83	0.001006364
1279	6/16/2021 1:15	0.779848259	6.42	8.21	0.88	3.35	0.00198318
1280	6/16/2021 1:30	0.750574578	6.41	8.21	0.87	2.51	0.001311336
1281	6/16/2021 1:45	0.692027216	6.39	8.21	0.8	2.76	0.001232996
1282	6/16/2021 2:00	0.487111451	6.38	8.21	0.81	3.56	0.001223083
1283	6/16/2021 2:15	0.487111451	6.36	8.21	0.8	4.07	0.00116199
1284	6/16/2021 2:30	0.428564089	6.35	8.21	0.84	3.63	0.000943505
1285	6/16/2021 2:45	0.428564089	6.33	8.21	0.83	3.47	0.000922506
1286	6/16/2021 3:00	0.193894746	6.31	8.21	0.88	3.51	0.001988
1287	6/16/2021 3:15	0.076560074	6.31	8.21	0.85	2.73	0.001683008
1288	6/16/2021 3:30	0.076560074	6.29	8.2	0.86	2.68	0.00148581
1289	6/16/2021 3:45	0.076560074	6.28	8.2	0.84	3.17	0.000810861
1290	6/16/2021 4:00	-0.099082011	6.27	8.2	0.87	2.63	0.000838761
1291	6/16/2021 4:15	-0.210854247	6.26	8.2	0.86	2.43	0.001145649
1292	6/16/2021 4:30	-0.186903053	6.25	8.2	0.9	2.35	0.001043482
1293	6/16/2021 4:45	0.779848259	6.23	8.2	0.91	3.23	0.00136713
1294	6/16/2021 5:00	0.428564089	6.23	8.2	0.92	3.19	0.001259672
1295	6/16/2021 5:15	0.13522741	6.21	8.2	0.91	2.86	0.001361192
1296	6/16/2021 5:30	-0.303997777	6.21	8.2	0.9	3.26	0.000873351
1297	6/16/2021 5:45	-0.626008266	6.19	8.2	0.92	2.95	0.005183027
1298	6/16/2021 6:00	-0.919344945	6.19	8.2	0.88	3.08	0.126455
1299	6/16/2021 6:15	-0.772676605	6.18	8.2	0.97	3.79	0.900569833
1300	6/16/2021 6:30	-0.978012281	6.17	8.2	0.98	3.66	2.936423333
1301	6/16/2021 6:45	-0.978012281	6.17	8.2	0.97	2.83	6.80094
1302	6/16/2021 7:00	-0.508913543	6.16	8.19	1.02	2.62	11.77523333
1303	6/16/2021 7:15	-0.128355692	6.15	8.19	0.96	3.35	16.67385
1304	6/16/2021 7:30	-0.245450415	6.15	8.19	0.88	3.64	20.34925
1305	6/16/2021 7:45	-0.011260968	6.14	8.19	0.86	3.05	23.74813333
1306	6/16/2021 8:00	-0.626008266	6.14	8.19	0.82	3.43	27.99686667
1307	6/16/2021 8:15	-0.626008266	6.12	8.19	0.86	3.14	30.68875
1308	6/16/2021 8:30	-0.684675602	6.12	8.19	0.94	2.76	33.36328333
1309	6/16/2021 8:45	-0.743342937	6.12	8.19	0.99	2.79	35.45983333
1310	6/16/2021 9:00	0.047526342	6.12	8.19	0.94	2.79	40.24543333
1311	6/16/2021 9:15	-0.890011277	6.11	8.19	0.93	2.81	55.31958333
1312	6/16/2021 9:30	-0.978012281	6.11	8.19	0.91	2.8	73.77346667
1313	6/16/2021 9:45	-0.978012281	6.1	8.19	0.84	2.97	402.4681667
1314	6/16/2021 10:00	-0.978012281	6.1	8.19	0.85	3.11	476.7018333
1315	6/16/2021 10:15	-0.978012281	6.09	8.19	0.82	3.11	170.3668333
1316	6/16/2021 10:30	-0.978012281	6.09	8.18	0.82	3.11	301.7453333
1317	6/16/2021 10:45	-0.978012281	6.09	8.18	0.81	3.84	462.4273333
1318	6/16/2021 11:00	-0.978012281	6.09	8.18	0.93	2.64	280.3533333
1319	6/16/2021 11:15	-0.978012281	6.04	8.18	0.87	3.17	179.5236667
1320	6/16/2021 11:30	-0.626428175	6.08	8.18	0.88	3.25	279.1856667
1321	6/16/2021 11:45	-0.978012281	6.08	8.18	0.86	3.64	426.0095
1322	6/16/2021 12:00	-0.274664109	6.06	8.18	0.86	3.38	169.3856667
1323	6/16/2021 12:15	-0.978012281	6.07	8.18	0.88	3.74	163.5266667
1324	6/16/2021 12:30	-0.948678613	6.07	8.18	0.86	3.81	149.7938333
1325	6/16/2021 12:45	-0.978012281	6.07	8.18	0.85	3.89	161.8566667
1326	6/16/2021 13:00	-1.007285961	6.07	8.18	0.87	3.71	155.478
1327	6/16/2021 13:15	-0.978012281	6.06	8.18	0.93	4.41	163.3838333
1328	6/16/2021 13:30	-1.007285961	6.07	8.18	0.94	4.35	175.2536667
1329	6/16/2021 13:45	0.047466355	6.07	8.18	0.98	4.73	170.3805
1330	6/16/2021 14:00	-0.978012281	6.08	8.17	0.96	4.93	141.7855
1331	6/16/2021 14:15	-0.978012281	6.08	8.17	1.02	4.63	198.58
1332	6/16/2021 14:30	-0.978012281	6.09	8.17	1.04	4.93	135.368
1333	6/16/2021 14:45	-0.978012281	6.11	8.17	0.98	5.1	193.0035
1334	6/16/2021 15:00	-1.007285961	6.12	8.17	1	4.93	171.1431667
1335	6/16/2021 15:15	-0.978012281	6.14	8.18	1.01	5.25	187.6848333
1336	6/16/2021 15:30	-0.978012281	6.16	8.18	1.01	5.87	184.2505
1337	6/16/2021 15:45	-0.978012281	6.17	8.18	0.92	5.63	186.0115
1338	6/16/2021 16:00	-0.978012281	6.2	8.18	0.9	6.19	182.3401667
1339	6/16/2021 16:15	-0.948678613	6.22	8.18	0.9	6.44	165.2666667
1340	6/16/2021 16:30	-0.303997777	6.24	8.18	0.91	6.23	164.4681667
1341	6/16/2021 16:45	-0.333271458	6.27	8.18	0.93	5.52	141.1693333
1342	6/16/2021 17:00	-0.186903053	6.28	8.18	1	5.55	129.3078333
1343	6/16/2021 17:15	-0.978012281	6.33	8.18	1.06	6.11	110.9803333
1344	6/16/2021 17:30	0.106013716	6.36	8.18	1.05	6.04	121.612
1345	6/16/2021 17:45	-0.30665902	6.37	8.18	1.07	6.43	114.8246667
1346	6/16/2021 18:00	-0.362545138	6.41	8.19	1.15	6.02	111.0446667
1347	6/16/2021 18:15	-0.684675602	6.42	8.19	1.14	6.58	105.2286667
1348	6/16/2021 18:30	-0.71400927	6.44	8.19	1.08	6.58	98.96625
1349	6/16/2021 18:45	0.076560074	6.48	8.19	1.13	6.26	88.138
1350	6/16/2021 19:00	-0.011260968	6.49	8.19	1.12	6.62	79.63791667
1351	6/16/2021 19:15	0.574932493	6.51	8.19	1.1	7.03	71.75188333
1352	6/16/2021 19:30	0.428564089	6.53	8.2	1.07	6.92	61.95608333
1353	6/16/2021 19:45	0.428564089	6.55	8.2	1.1	6.83	51.655
1354	6/16/2021 20:00	0.545658812	6.57	8.2	1.09	6.75	39.41953333
1355	6/16/2021 20:15	2.214978465	6.58	8.2	1.21	6.5	25.54075
1356	6/16/2021 20:30	1.922241656	6.61	8.2	1.19	6.38	16.23628333
1357	6/16/2021 20:45	1.980789018	6.59	8.2	1.21	6.39	7.44768
1358	6/16/2021 21:00	1.658418606	6.6	8.2	1.15	6.54	0.001740673
1359	6/16/2021 21:15	1.775753278	6.6	8.17	0.03	-0.06	0.001043692
1360	6/16/2021 21:30	1.834420614	6.63	8.17	0.05	0.02	0.000720089
1361	6/16/2021 21:45	1.834420614	6.61	8.19	0.03	0	0.000824514
1362	6/16/2021 22:00	1.541083935	6.61	8.19	0.05	-0.04	0.001147072
1363	6/16/2021 22:15	1.770419884	6.61	8.2	0.04	-0.06	0.000920024
1364	6/16/2021 22:30	1.218953472	6.6	8.2	0.05	-0.05	0.000930505
1365	6/16/2021 22:45	1.131132429	6.61	8.2	0.05	0.01	0.000695547
1366	6/16/2021 23:00	1.453142918	6.59	8.21	0.08	0.05	0.000955231
1367	6/16/2021 23:15	1.482416599	6.57	8.21	0.04	0	0.000733444
1368	6/16/2021 23:30	1.189679791	6.56	8.21	0.02	-0.05	0.000702614
1369	6/16/2021 23:45	0.838395621	6.54	8.21	0.05	-0.04	0.000947653
1370	6/17/2021 0:00	1.241418339	6.53	8.21	0.04	0.06	40.75417972
1371	6/17/2021 0:15	1.120728889	6.52	8.21	0.03	0.01	0.001032792
1372	6/17/2021 0:30	1.784520861	6.51	8.21	0.05	0.09	0.000879502
1373	6/17/2021 0:45	1.422452513	6.49	8.21	0.04	0	0.000658833
1374	6/17/2021 1:00	1.271590701	6.48	8.21	0.03	-0.04	0.000857959
1375	6/17/2021 1:15	1.241418339	6.47	8.21	0.04	0.05	0.000968334
1376	6/17/2021 1:30	1.301763063	6.44	8.21	0.03	0.09	0.000748031
1377	6/17/2021 1:45	1.060384164	6.44	8.21	0.04	-0.06	0.000784373
1378	6/17/2021 2:00	1.030211802	6.41	8.21	0.03	0.01	0.000719831
1379	6/17/2021 2:15	1.030211802	6.41	8.21	0.05	-0.02	0.000726876
1380	6/17/2021 2:30	0.909522353	6.39	8.21	0.05	0.06	0.00103666
1381	6/17/2021 2:45	0.456442288	6.36	8.21	0.03	-0.04	0.000990961
1382	6/17/2021 3:00	0.577379052	6.36	8.21	0.04	0.01	0.001072854
1383	6/17/2021 3:15	0.547144861	6.34	8.21	0.03	-0.06	0.000841079
1384	6/17/2021 3:30	0.758660541	6.32	8.21	0.03	0	0.001049146
1385	6/17/2021 3:45	0.909522353	6.3	8.21	0.05	0.04	0.001318898
1386	6/17/2021 4:00	1.573623468	6.3	8.21	0.04	0.07	0.00104444
1387	6/17/2021 4:15	1.817503615	6.28	8.21	0.03	0.07	0.000871189
1388	6/17/2021 4:30	1.060384164	6.27	8.21	0.03	0.03	0.001269076
1389	6/17/2021 4:45	0.698315816	6.25	8.21	0.03	-0.01	0.001037841
1390	6/17/2021 5:00	0.698315816	6.25	8.21	0.02	-0.03	0.000703022
1391	6/17/2021 5:15	0.395973906	6.23	8.2	0.05	0.04	0.000844189
1392	6/17/2021 5:30	-0.026562824	6.21	8.2	0.04	0.03	0.001210837
1393	6/17/2021 5:45	-0.237769361	6.21	8.2	0.04	0.05	0.005357977
1394	6/17/2021 6:00	-0.388631173	6.2	8.2	0.02	-0.03	0.131236833
1395	6/17/2021 6:15	-0.147252274	6.19	8.2	0.04	-0.03	0.929861
1396	6/17/2021 6:30	-0.388631173	6.17	8.2	0.06	0.03	3.057041667
1397	6/17/2021 6:45	-0.449099555	6.18	8.2	0.03	-0.02	6.879003333
1398	6/17/2021 7:00	-0.35845881	6.16	8.2	0.04	-0.03	11.69591667
1399	6/17/2021 7:15	-0.388631173	6.16	8.2	0.03	0	17.08031667
1400	6/17/2021 7:30	-0.388631173	6.16	8.2	0.06	0.07	22.75335
1401	6/17/2021 7:45	-0.60027051	6.15	8.2	0.02	0	26.91483333
1402	6/17/2021 8:00	-0.751441464	6.13	8.2	0.06	-0.02	32.66591667
1403	6/17/2021 8:15	-0.718458711	6.13	8.2	0.07	-0.01	36.67373333
1404	6/17/2021 8:30	-0.841958552	6.13	8.2	0.05	-0.02	43.81058333
1405	6/17/2021 8:45	-0.781613827	6.11	8.19	0.06	0.03	50.4267
1406	6/17/2021 9:00	-0.932475639	6.11	8.19	0.08	0.04	56.54128333
1407	6/17/2021 9:15	-0.902303276	6.11	8.19	0.06	0.06	70.40735
1408	6/17/2021 9:30	-0.811786189	6.11	8.19	0.08	0.04	91.73298333
1409	6/17/2021 9:45	-0.902303276	6.09	8.19	0.06	0.04	446.6481667
1410	6/17/2021 10:00	-0.962648001	6.09	8.19	0.07	0.04	518.0498333
1411	6/17/2021 10:15	-0.992820363	6.09	8.19	0.09	0.09	230.2715
1412	6/17/2021 10:30	-0.841958552	6.08	8.19	0.08	0.05	355.8468333
1413	6/17/2021 10:45	-0.902303276	6.08	8.19	0.09	0.04	520.3936667
1414	6/17/2021 11:00	-0.962648001	6.07	8.19	0.09	0.06	353.77
1415	6/17/2021 11:15	-0.948933291	6.07	8.19	0.07	-0.02	254.6511667
1416	6/17/2021 11:30	-0.932475639	6.07	8.19	0.08	0.15	301.113
1417	6/17/2021 11:45	-0.932475639	6.06	8.19	0.08	0.16	464.8671667
1418	6/17/2021 12:00	-1.022992726	6.04	8.18	0.13	0.25	198.4191667
1419	6/17/2021 12:15	-0.872130914	6.06	8.18	0.07	0.13	196.3486667
1420	6/17/2021 12:30	-0.902303276	6.05	8.18	0.1	0.12	197.3875
1421	6/17/2021 12:45	-0.932475639	6.05	8.18	0.09	0.29	191.0501667
1422	6/17/2021 13:00	-0.841958552	6.06	8.18	0.08	0.15	188.248
1423	6/17/2021 13:15	-0.902303276	6.06	8.18	0.09	0.19	214.4386667
1424	6/17/2021 13:30	-0.992820363	6.04	8.18	0.09	0.25	217.8428333
1425	6/17/2021 13:45	-1.022992726	6.06	8.18	0.16	0.25	202.886
1426	6/17/2021 14:00	-1.08333745	6.06	8.18	0.14	0.34	193.0428333
1427	6/17/2021 14:15	-0.872130914	6.08	8.18	0.14	0.34	198.061
1428	6/17/2021 14:30	-0.872130914	6.09	8.18	0.12	0.28	200.123
1429	6/17/2021 14:45	-0.841958552	6.1	8.18	0.14	0.38	192.6233333
1430	6/17/2021 15:00	-0.932475639	6.12	8.18	0.1	0.38	183.0266667
1431	6/17/2021 15:15	-0.962648001	6.14	8.18	0.08	0.28	183.165
1432	6/17/2021 15:30	-0.992820363	6.14	8.18	0.11	0.46	185.174
1433	6/17/2021 15:45	-0.962648001	6.17	8.18	0.11	0.33	175.1043333
1434	6/17/2021 16:00	-0.932475639	6.2	8.18	0.09	0.25	166.4431667
1435	6/17/2021 16:15	-0.932475639	6.21	8.18	0.07	0.21	162.4071667
1436	6/17/2021 16:30	-0.932475639	6.23	8.18	0.08	0.26	150.8566667
1437	6/17/2021 16:45	-0.962648001	6.28	8.19	0.08	0.28	145.8578333
1438	6/17/2021 17:00	-0.992820363	6.28	8.19	0.41	0.31	138.3801667
1439	6/17/2021 17:15	-0.811786189	6.3	8.19	0.1	0.29	146.0256667
1440	6/17/2021 17:30	-0.811786189	6.31	8.19	0.06	0.2	118.4445
1441	6/17/2021 17:45	-0.781613827	6.35	8.19	0.06	0.22	108.2218333
1442	6/17/2021 18:00	-0.751441464	6.42	8.19	0.06	0.23	93.38141667
1443	6/17/2021 18:15	-0.781613827	6.4	8.19	0.05	0.23	95.65443333
1444	6/17/2021 18:30	-0.751441464	6.44	8.19	0.03	0.21	88.11291667
1445	6/17/2021 18:45	-0.721207273	6.44	8.2	0.05	0.26	80.82703333
1446	6/17/2021 19:00	-0.751441464	6.46	8.2	0.06	0.21	70.91281667
1447	6/17/2021 19:15	-0.60027051	6.49	8.2	0.05	0.11	60.91045
1448	6/17/2021 19:30	-0.086907549	6.51	8.2	0.06	0.18	51.04795
1449	6/17/2021 19:45	0.244988437	6.54	8.2	0.04	0.17	48.244
1450	6/17/2021 20:00	2.418820586	6.55	8.2	0.06	0.07	38.98191667
1451	6/17/2021 20:15	0.994553556	6.58	8.21	0.06	0.08	26.6557
1452	6/17/2021 20:30	1.331935426	6.54	8.2	0.04	0.12	16.06231667
1453	6/17/2021 20:45	1.362107788	6.57	8.21	0.05	0.1	7.245641667
1454	6/17/2021 21:00	2.086862771	6.6	8.21	0.05	0.04	0.002403427
1455	6/17/2021 21:15	2.358414032	6.56	8.21	0.02	0.06	0.001023898
1456	6/17/2021 21:30	1.663831412	6.58	8.21	0.04	0.06	0.000826524
1457	6/17/2021 21:45	1.754348499	6.59	8.21	0.11	0.03	0.001039276
1458	6/17/2021 22:00	1.39228015	6.6	8.21	0.06	0.01	0.001258919
1459	6/17/2021 22:15	1.211245976	6.58	8.21	0.09	0.11	0.001390283
1460	6/17/2021 22:30	1.159130078	6.58	8.21	0.12	0.02	0.001208002
1461	6/17/2021 22:45	1.120728889	6.58	8.21	0.14	0.09	0.000878804
1462	6/17/2021 23:00	1.090556527	6.57	8.21	0.08	0.14	0.000880543
1463	6/17/2021 23:15	1.060384164	6.56	8.21	0.08	0.16	0.001087106
1464	6/17/2021 23:30	1.090556527	6.53	8.21	0.06	0.16	0.000981834
1465	6/17/2021 23:45	0.728488178	6.53	8.21	0.06	0.12	0.000957704
1466	6/18/2021 0:00	0.975034722	6.52	8.22	0.07	0.09	20.26682551
1467	6/18/2021 0:15	0.710658547	6.5	8.21	0.09	0.05	0.00130758
1468	6/18/2021 0:30	0.677543805	6.49	8.22	0.08	0.1	0.001019879
1469	6/18/2021 0:45	0.710658547	6.47	8.21	0.09	0.18	0.000970866
1470	6/18/2021 1:00	0.710658547	6.46	8.21	0.08	0.13	0.000793354
1471	6/18/2021 1:15	0.710658547	6.44	8.21	0.1	0.05	0.001040193
1472	6/18/2021 1:30	0.743705569	6.42	8.21	0.11	0.02	0.001407216
1473	6/18/2021 1:45	0.710658547	6.41	8.21	0.1	0.03	0.001046334
1474	6/18/2021 2:00	0.975034722	6.39	8.21	0.08	0.07	0.001321029
1475	6/18/2021 2:15	2.132154525	6.38	8.21	0.07	0.04	0.001365032
1476	6/18/2021 2:30	1.10722281	6.36	8.21	0.08	0.13	0.001271355
1477	6/18/2021 2:45	0.975034722	6.36	8.21	0.09	0.15	0.00132528
1478	6/18/2021 3:00	1.10722281	6.34	8.21	0.07	0.16	0.001451762
1479	6/18/2021 3:15	0.975034722	6.3	8.21	0.05	0.08	0.00132323
1480	6/18/2021 3:30	2.264545771	6.3	8.21	0.04	0.05	0.001355045
1481	6/18/2021 3:45	0.313281652	6.29	8.21	0.08	0.2	0.001737198
1482	6/18/2021 4:00	0.379511134	6.28	8.21	0.04	0.07	0.001436478
1483	6/18/2021 4:15	0.313281652	6.26	8.21	0.06	0.13	0.001537317
1484	6/18/2021 4:30	0.28023463	6.26	8.21	0.06	0.13	0.001314047
1485	6/18/2021 4:45	0.313281652	6.24	8.21	0.06	0.01	0.001266771
1486	6/18/2021 5:00	0.313281652	6.22	8.21	0.05	0.13	0.001018709
1487	6/18/2021 5:15	0.313281652	6.22	8.21	0.06	0.19	0.001192616
1488	6/18/2021 5:30	-0.182423678	6.2	8.2	0.08	0.11	0.000883418
1489	6/18/2021 5:45	-0.479846875	6.19	8.2	0.08	0.11	0.005420368
1490	6/18/2021 6:00	-0.479846875	6.18	8.2	0.07	0.09	0.115964333
1491	6/18/2021 6:15	-0.579191099	6.18	8.2	0.09	0.23	0.9166285
1492	6/18/2021 6:30	-0.87722377	6.17	8.2	0.09	0.08	3.221128333
1493	6/18/2021 6:45	-0.87722377	6.15	8.2	0.1	0.06	7.011548333
1494	6/18/2021 7:00	-0.87722377	6.15	8.2	0.1	0.08	11.94561667
1495	6/18/2021 7:15	-0.87722377	6.15	8.2	0.1	0.06	17.46466667
1496	6/18/2021 7:30	-0.87722377	6.13	8.2	0.11	0.07	22.78485
1497	6/18/2021 7:45	-0.910270792	6.13	8.2	0.12	0.05	21.75606667
1498	6/18/2021 8:00	-0.87722377	6.12	8.2	0.12	0.13	31.5616
1499	6/18/2021 8:15	2.080903322	6.12	8.2	0.11	0.12	38.74028333
1500	6/18/2021 8:30	0.782687264	6.12	8.2	0.08	0.08	42.35698333
1501	6/18/2021 8:45	-0.512961616	6.11	8.2	0.08	0.05	44.2762
1502	6/18/2021 9:00	-0.810994288	6.1	8.19	0.08	0.33	52.25228333
1503	6/18/2021 9:15	-0.777879546	6.09	8.19	0.09	0.07	65.11331667
1504	6/18/2021 9:30	-0.87722377	6.09	8.19	0.09	0.09	85.71936667
1505	6/18/2021 9:45	-0.844109029	6.09	8.19	0.07	0.12	445.9475
1506	6/18/2021 10:00	-0.844109029	6.08	8.19	0.07	0.09	543.562
1507	6/18/2021 10:15	-0.87722377	6.06	8.19	0.08	0.03	244.8603333
1508	6/18/2021 10:30	-0.910270792	6.07	8.19	0.09	0.12	399.936
1509	6/18/2021 10:45	-0.87722377	6.07	8.19	0.09	0.15	532.7328333
1510	6/18/2021 11:00	-0.943317814	6.07	8.19	0.07	0.11	346.1381667
1511	6/18/2021 11:15	-0.913275067	6.06	8.19	0.1	0.12	228.3335
1512	6/18/2021 11:30	-0.910270792	6.06	8.19	0.07	0.21	279.2921667
1513	6/18/2021 11:45	-0.87722377	6.07	8.19	0.08	0.2	440.136
1514	6/18/2021 12:00	-0.910270792	6.05	8.19	0.09	0.08	188.795
1515	6/18/2021 12:15	-0.943317814	6.05	8.18	0.1	0.11	181.6296667
1516	6/18/2021 12:30	-0.87722377	6.04	8.18	0.09	0.15	170.7398333
1517	6/18/2021 12:45	-0.910270792	6.05	8.18	0.08	0.11	184.5783333
1518	6/18/2021 13:00	-0.976364836	6.05	8.18	0.08	0.1	153.5311667
1519	6/18/2021 13:15	-0.87722377	6.05	8.18	0.08	0.14	178.384
1520	6/18/2021 13:30	-0.98537766	6.04	8.18	0.1	0.2	186.1251667
1521	6/18/2021 13:45	-0.87722377	6.06	8.18	0.12	0.24	181.9593333
1522	6/18/2021 14:00	-0.910270792	6.06	8.18	0.13	0.32	190.5926667
1523	6/18/2021 14:15	-0.87722377	6.06	8.18	0.1	0.25	215.3071667
1524	6/18/2021 14:30	-0.87722377	6.06	8.18	0.1	0.35	199.94
1525	6/18/2021 14:45	-0.87722377	6.08	8.18	0.1	0.27	182.225
1526	6/18/2021 15:00	-0.943317814	6.1	8.18	0.13	0.34	177.0673333
1527	6/18/2021 15:15	-0.910270792	6.11	8.18	0.1	0.59	176.7621667
1528	6/18/2021 15:30	-0.943317814	6.14	8.18	0.11	0.61	167.4808333
1529	6/18/2021 15:45	-0.913275067	6.18	8.18	0.1	0.53	173.4561667
1530	6/18/2021 16:00	-0.910270792	6.2	8.18	0.1	0.5	164.085
1531	6/18/2021 16:15	-0.87722377	6.21	8.18	0.08	0.54	157.6276667
1532	6/18/2021 16:30	-0.943317814	6.22	8.18	0.08	0.58	146.1951667
1533	6/18/2021 16:45	-0.87722377	6.26	8.19	0.07	0.3	138.1671667
1534	6/18/2021 17:00	-0.87722377	6.26	8.19	0.11	0.19	132.8838333
1535	6/18/2021 17:15	-0.87722377	6.33	8.19	0.08	0.35	139.7575
1536	6/18/2021 17:30	-0.87722377	6.35	8.19	0.07	0.38	111.1545
1537	6/18/2021 17:45	-0.777879546	6.37	8.19	0.13	0.22	104.9028333
1538	6/18/2021 18:00	-0.87722377	6.4	8.19	0.07	0.14	97.796
1539	6/18/2021 18:15	-0.87722377	6.43	8.19	0.1	0.29	85.68165
1540	6/18/2021 18:30	-0.87722377	6.42	8.19	0.13	0.25	78.22205
1541	6/18/2021 18:45	-0.08348577	6.46	8.2	0.15	7.41	77.01583333
1542	6/18/2021 19:00	-0.083282612	6.47	8.2	0.08	0.26	68.4195
1543	6/18/2021 19:15	-0.083282612	6.5	8.2	0.08	0.25	59.69356667
1544	6/18/2021 19:30	0.346396393	6.51	8.2	0.07	0.2	52.4694
1545	6/18/2021 19:45	0.578199582	6.53	8.2	0.09	0.21	46.90733333
1546	6/18/2021 20:00	1.10722281	6.56	8.2	0.08	0.27	37.03111667
1547	6/18/2021 20:15	1.008081744	6.57	8.21	0.1	0.2	25.86266667
1548	6/18/2021 20:30	2.39666614	6.57	8.21	0.09	0.23	15.2083
1549	6/18/2021 20:45	1.470740051	6.61	8.21	0.09	0.19	6.618291667
1550	6/18/2021 21:15	1.470740051	6.6	8.21	0.04	0.11	0.00116792
1551	6/18/2021 21:30	1.702069205	6.61	8.21	0.02	0.14	0.000738587
1552	6/18/2021 21:45	1.470740051	6.61	8.21	0.07	0.15	0.00081674
1553	6/18/2021 22:00	1.503787073	6.62	8.21	0.03	0.12	0.000792025
1554	6/18/2021 22:15	1.503787073	6.61	8.22	0.03	0.15	0.000558971
1555	6/18/2021 22:30	1.27245792	6.6	8.22	0.04	0.03	0.000689737
1556	6/18/2021 22:45	1.143274107	6.59	8.22	0.05	0.22	0.000723503
1557	6/18/2021 23:00	1.140269832	6.57	8.22	0.04	0.18	0.000709389
1558	6/18/2021 23:15	1.10722281	6.56	8.22	0.06	0.17	0.001224189
1559	6/18/2021 23:30	1.074175788	6.56	8.22	0.05	0.09	0.000711153
1560	6/18/2021 23:45	0.975034722	6.54	8.22	0.06	0.22	0.000547504
1561	6/19/2021 0:00	1.019179896	6.53	8.22	0.1	0.21	42.81334095
1562	6/19/2021 0:15	0.357039172	6.51	8.22	0.05	0.17	0.000773326
1563	6/19/2021 0:30	0.42686596	6.5	8.22	0.04	0.22	0.000630742
1564	6/19/2021 0:45	0.42686596	6.48	8.22	0.04	0.14	0.000872121
1565	6/19/2021 1:00	0.461707956	6.45	8.22	0.05	0.24	0.000873421
1566	6/19/2021 1:15	0.42686596	6.47	8.22	0.04	0.15	0.000803178
1567	6/19/2021 1:30	0.502884861	6.44	8.22	0.07	0.31	0.000617532
1568	6/19/2021 1:45	0.844969915	6.43	8.22	0.07	0.17	0.000680334
1569	6/19/2021 2:00	0.670759934	6.41	8.22	0.04	0.18	0.000892027
1570	6/19/2021 2:15	0.670759934	6.39	8.22	0.05	0.15	0.000787942
1571	6/19/2021 2:30	0.566233945	6.37	8.22	0.07	0.2	0.000645174
1572	6/19/2021 2:45	0.670759934	6.35	8.21	0.06	0.15	0.001140293
1573	6/19/2021 3:00	0.461707956	6.34	8.21	0.04	0.18	0.001022195
1574	6/19/2021 3:15	0.42686596	6.32	8.21	0.05	0.17	0.000906062
1575	6/19/2021 3:30	0.42686596	6.3	8.21	0.04	0.1	0.000731522
1576	6/19/2021 3:45	0.42686596	6.29	8.21	0.07	0.24	0.00061911
1577	6/19/2021 4:00	1.576866029	6.29	8.21	0.06	0.14	0.000882225
1578	6/19/2021 4:15	0.42686596	6.28	8.21	0.05	0.18	0.001178889
1579	6/19/2021 4:30	0.077732022	6.26	8.21	0.05	0.16	0.000629753
1580	6/19/2021 4:45	0.112645416	6.25	8.21	0.04	0.16	0.00113958
1581	6/19/2021 5:00	0.616913212	6.23	8.21	0.05	0.15	0.000777613
1582	6/19/2021 5:15	0.42686596	6.22	8.21	0.04	0.1	0.001116698
1583	6/19/2021 5:30	-0.235988739	6.21	8.21	0.06	0.13	0.000921156
1584	6/19/2021 5:45	-0.793460679	6.2	8.21	0.05	0.15	0.004556185
1585	6/19/2021 6:00	-0.828302675	6.19	8.21	0.08	0.18	0.122117167
1586	6/19/2021 6:15	-1.072696432	6.18	8.21	0.05	0.3	0.853344333
1587	6/19/2021 6:30	-0.619250698	6.18	8.2	0.06	0.19	2.519728333
1588	6/19/2021 6:45	0.112645416	6.16	8.2	0.07	0.17	4.961513333
1589	6/19/2021 7:00	-0.758618683	6.16	8.2	0.09	0.23	10.8725
1590	6/19/2021 7:15	0.810127919	6.15	8.2	0.09	0.24	16.07198333
1591	6/19/2021 7:30	-0.270830735	6.14	8.2	0.07	0.17	21.43748333
1592	6/19/2021 7:45	0.322125779	6.14	8.2	0.07	0.28	26.22863333
1593	6/19/2021 8:00	0.147630207	6.13	8.2	0.05	0.2	30.0659
1594	6/19/2021 8:15	1.123705885	6.13	8.2	0.08	0.25	35.06091667
1595	6/19/2021 8:30	1.402513252	6.12	8.2	0.11	0.26	40.38415
1596	6/19/2021 8:45	-0.793460679	6.11	8.2	0.1	0.12	44.0418
1597	6/19/2021 9:00	1.507324831	6.1	8.2	0.06	0.19	52.83573333
1598	6/19/2021 9:15	-0.752283774	6.11	8.2	0.08	0.23	66.07513333
1599	6/19/2021 9:30	-0.828302675	6.1	8.19	0.07	0.19	86.08873333
1600	6/19/2021 9:45	-0.96795625	6.09	8.19	0.06	0.27	420.8668333
1601	6/19/2021 10:00	-1.142523219	6.09	8.19	0.07	0.21	492.7215
1602	6/19/2021 10:15	0.35682498	6.08	8.19	0.06	0.23	251.8131667
1603	6/19/2021 10:30	-0.445040717	6.08	8.19	0.07	0.21	365.4573333
1604	6/19/2021 10:45	-0.340514728	6.07	8.19	0.06	0.19	489.592
1605	6/19/2021 11:00	0.635703745	6.07	8.19	0.06	0.25	373.4251667
1606	6/19/2021 11:15	-0.828302675	6.07	8.19	0.06	0.24	206.1828333
1607	6/19/2021 11:30	-1.072696432	6.07	8.19	0.07	0.2	282.6862069
1608	6/19/2021 11:45	-0.942564691	6.06	8.19	0.07	0.2	449.1866667
1609	6/19/2021 12:00	-1.037783038	6.03	8.19	0.07	0.21	190.188
1610	6/19/2021 12:15	-1.247263401	6.06	8.19	0.09	0.24	179.6751667
1611	6/19/2021 12:30	-0.96795625	6.04	8.19	0.07	0.26	179.9878333
1612	6/19/2021 12:45	-1.072696432	6.06	8.18	0.18	0.37	180.5985
1613	6/19/2021 13:00	0.286998192	6.04	8.18	0.06	0.28	179.0658333
1614	6/19/2021 13:15	-1.247263401	6.05	8.18	0.08	0.31	177.7763333
1615	6/19/2021 13:30	-1.247263401	6.05	8.18	0.08	0.31	184.1113333
1616	6/19/2021 13:45	-1.247263401	6.05	8.18	0.1	0.38	188.848
1617	6/19/2021 14:00	-1.247263401	6.06	8.18	0.1	0.36	172.538
1618	6/19/2021 14:15	-1.282105397	6.07	8.18	0.1	0.38	200.888
1619	6/19/2021 14:30	-1.247263401	6.08	8.18	0.11	0.35	181.9588333
1620	6/19/2021 14:45	-1.316947393	6.1	8.18	0.09	0.34	179.5098333
1621	6/19/2021 15:00	-1.247263401	6.1	8.18	0.1	0.42	179.4581667
1622	6/19/2021 15:15	-1.247263401	6.12	8.18	0.09	0.42	176.5533333
1623	6/19/2021 15:30	-1.247263401	6.13	8.18	0.13	0.48	171.5925
1624	6/19/2021 15:45	-1.247263401	6.15	8.18	0.11	0.4	155.03
1625	6/19/2021 16:00	-0.13146275	6.18	8.18	0.09	0.41	165.1978333
1626	6/19/2021 16:15	-1.247263401	6.21	8.18	0.08	0.4	157.126
1627	6/19/2021 16:30	-1.247263401	6.26	8.19	0.07	0.48	144.7993333
1628	6/19/2021 16:45	-1.247263401	6.25	8.19	0.09	0.9	131.6345
1629	6/19/2021 17:00	-1.072696432	6.28	8.19	0.08	0.78	122.8603333
1630	6/19/2021 17:15	-1.037783038	6.31	8.19	0.09	0.75	134.04
1631	6/19/2021 17:30	-0.375356724	6.33	8.19	0.08	0.75	112.5258333
1632	6/19/2021 17:45	-0.41019872	6.36	8.19	0.07	0.87	107.0441667
1633	6/19/2021 18:00	1.54180984	6.38	8.19	0.08	0.83	100.0385833
1634	6/19/2021 18:15	-0.375356724	6.42	8.2	0.05	0.61	76.49621667
1635	6/19/2021 18:30	1.605470477	6.44	8.2	0.06	0.71	80.27285
1636	6/19/2021 18:45	0.007905235	6.45	8.2	0.07	0.76	77.32086667
1637	6/19/2021 19:00	-0.305672732	6.48	8.2	0.06	0.71	64.29425
1638	6/19/2021 19:15	-0.166304747	6.5	8.2	0.08	0.78	59.46086667
1639	6/19/2021 19:30	0.007905235	6.52	8.2	0.08	0.68	52.73018333
1640	6/19/2021 19:45	0.007905235	6.52	8.2	0.04	0.46	43.48856667
1641	6/19/2021 20:00	0.217385597	6.55	8.2	0.05	0.8	36.46515
1642	6/19/2021 20:15	2.832034664	6.56	8.21	0.04	0.52	23.06443333
1643	6/19/2021 20:30	1.646335829	6.57	8.21	0.04	0.56	14.47366667
1644	6/19/2021 20:45	1.228231874	6.59	8.21	0.04	0.55	6.576661667
1645	6/19/2021 21:00	1.820974195	6.59	8.21	0.05	0.62	0.002881903
1646	6/19/2021 21:15	1.26307387	6.6	8.21	0.05	0.65	0.00130469
1647	6/19/2021 21:30	1.054021892	6.61	8.21	0.08	0.57	0.001206721
1648	6/19/2021 21:45	1.332757862	6.61	8.21	0.07	0.59	0.001083717
1649	6/19/2021 22:00	0.914653907	6.61	8.22	0.04	0.44	0.001569864
1650	6/19/2021 22:15	0.949495904	6.6	8.22	0.05	0.24	0.001263587
1651	6/19/2021 22:30	0.949495904	6.6	8.22	0.06	0.29	0.001233088
1652	6/19/2021 22:45	1.111036068	6.6	8.22	0.06	0.62	0.001577577
1653	6/19/2021 23:00	1.228231874	6.58	8.22	0.05	0.33	0.001094601
1654	6/19/2021 23:15	1.26307387	6.58	8.22	0.04	0.32	0.001191427
1655	6/19/2021 23:30	2.86687666	6.57	8.22	0.07	0.36	0.001187691
1656	6/19/2021 23:45	1.158547881	6.55	8.22	0.08	0.29	0.001083099
1657	6/20/2021 0:00	0.803786265	6.54	8.22	0.07	0.26	55.83016283
1658	6/20/2021 0:15	0.645837349	6.53	8.22	0.1	0.31	0.000921269
1659	6/20/2021 0:30	1.673152631	6.51	8.22	0.11	0.29	1.719899826
1660	6/20/2021 0:45	1.462392244	6.5	8.22	0.13	0.41	0.000801832
1661	6/20/2021 1:00	1.172333734	6.48	8.22	0.1	0.3	0.000782336
1662	6/20/2021 1:15	1.72580227	6.46	8.22	0.1	0.29	0.001294384
1663	6/20/2021 1:30	1.196265388	6.44	8.22	0.1	0.35	0.001187695
1664	6/20/2021 1:45	1.067034457	6.43	8.22	0.1	0.32	0.000845252
1665	6/20/2021 2:00	0.909085542	6.42	8.22	0.09	0.2	0.001075718
1666	6/20/2021 2:15	0.935410361	6.41	8.22	0.07	0.33	0.001115117
1667	6/20/2021 2:30	0.909085542	6.39	8.22	0.08	0.25	0.001556363
1668	6/20/2021 2:45	0.593187711	6.37	8.22	0.11	0.37	0.001225033
1669	6/20/2021 3:00	0.593187711	6.36	8.22	0.1	0.27	0.001112835
1670	6/20/2021 3:15	1.541528535	6.34	8.21	0.07	0.28	0.001207297
1671	6/20/2021 3:30	0.909085542	6.33	8.21	0.08	0.27	0.001320277
1672	6/20/2021 3:45	0.856435903	6.31	8.21	0.08	0.31	0.001365482
1673	6/20/2021 4:00	0.593187711	6.3	8.21	0.05	0.31	0.001590822
1674	6/20/2021 4:15	0.909085542	6.29	8.21	0.07	0.23	0.001316039
1675	6/20/2021 4:30	0.593187711	6.27	8.21	0.07	0.28	0.001326686
1676	6/20/2021 4:45	0.363443834	6.26	8.21	0.08	0.31	0.001434358
1677	6/20/2021 5:00	0.27728988	6.25	8.21	0.07	0.25	0.001357535
1678	6/20/2021 5:15	0.198153589	6.25	8.21	0.08	0.33	0.001306349
1679	6/20/2021 5:30	-0.328828294	6.22	8.21	0.08	0.3	0.001354022
1680	6/20/2021 5:45	-0.565751667	6.22	8.21	0.09	0.4	0.004504343
1681	6/20/2021 6:00	0.803894153	6.21	8.21	0.07	0.34	0.126921
1682	6/20/2021 6:15	0.698486988	6.2	8.21	0.08	0.31	0.802983667
1683	6/20/2021 6:30	0.198153589	6.16	8.2	0.1	0.31	2.429765
1684	6/20/2021 6:45	-0.355153113	6.18	8.2	0.07	0.27	5.454915
1685	6/20/2021 7:00	-0.012822575	6.18	8.2	0.07	0.19	9.46696
1686	6/20/2021 7:15	-0.407802752	6.16	8.2	0.08	0.27	17.46096667
1687	6/20/2021 7:30	-0.671050944	6.15	8.2	0.07	0.27	21.82011667
1688	6/20/2021 7:45	0.408913976	6.14	8.2	0.08	0.39	25.70021667
1689	6/20/2021 8:00	-0.592076486	6.14	8.2	0.08	0.25	31.23845
1690	6/20/2021 8:15	-0.671050944	6.13	8.2	0.09	0.3	35.79961667
1691	6/20/2021 8:30	-0.671050944	6.13	8.2	0.08	0.32	38.67451667
1692	6/20/2021 8:45	-0.72860461	6.11	8.2	0.08	0.34	43.80281667
1693	6/20/2021 9:00	-0.908459816	6.12	8.2	0.09	0.23	49.71795
1694	6/20/2021 9:15	-0.961217343	6.12	8.2	0.08	0.28	63.04205
1695	6/20/2021 9:30	-0.987596107	6.1	8.2	0.07	0.24	80.19976667
1696	6/20/2021 9:45	-1.013920926	6.1	8.2	0.1	0.29	414.7238333
1697	6/20/2021 10:00	-1.013920926	6.1	8.19	0.09	0.41	464.6411667
1698	6/20/2021 10:15	-1.013920926	6.09	8.19	0.07	0.34	216.3721667
1699	6/20/2021 10:30	-0.987596107	6.09	8.19	0.08	0.29	386.0636667
1700	6/20/2021 10:45	-0.987596107	6.08	8.19	0.07	0.25	484.2441667
1701	6/20/2021 11:00	-0.987596107	6.07	8.19	0.07	0.3	330.8991667
1702	6/20/2021 11:15	-1.013920926	6.08	8.19	0.1	0.36	239.691
1703	6/20/2021 11:30	-0.987596107	6.06	8.19	0.08	0.36	275.2325
1704	6/20/2021 11:45	-0.987596107	6.06	8.19	0.09	0.39	468.5185
1705	6/20/2021 12:00	-0.987596107	6.06	8.19	0.21	0.39	182.3785
1706	6/20/2021 12:15	-0.987596107	6.06	8.19	0.1	0.33	180.2251667
1707	6/20/2021 12:30	-1.013920926	6.06	8.19	0.08	0.43	179.885
1708	6/20/2021 12:45	-0.93483858	6.06	8.19	0.09	0.29	178.7433333
1709	6/20/2021 13:00	-1.040245745	6.05	8.18	0.1	0.37	179.1421667
1710	6/20/2021 13:15	-0.987596107	6.06	8.18	0.09	0.32	176.5825
1711	6/20/2021 13:30	-0.843711942	6.05	8.18	0.1	0.47	184.8195
1712	6/20/2021 13:45	-0.961217343	6.06	8.18	0.13	0.46	182.1311667
1713	6/20/2021 14:00	-0.987596107	6.07	8.18	0.11	0.56	179.418
1714	6/20/2021 14:15	-0.618509194	6.07	8.18	0.14	0.66	191.6258333
1715	6/20/2021 14:30	-0.987596107	6.08	8.18	0.13	0.52	194.1746667
1716	6/20/2021 14:45	-0.987596107	6.1	8.18	0.14	0.55	172.2851667
1717	6/20/2021 15:00	-0.065472213	6.11	8.18	0.12	0.58	168.0453333
1718	6/20/2021 15:15	-0.987596107	6.13	8.18	0.14	0.54	171.3105
1719	6/20/2021 15:30	-0.987596107	6.15	8.18	0.16	0.6	170.1141667
1720	6/20/2021 15:45	-0.901265608	6.17	8.18	0.11	0.47	165.7461667
1721	6/20/2021 16:00	-0.987596107	6.2	8.18	0.13	0.52	162.7311667
1722	6/20/2021 16:15	-0.908459816	6.24	8.19	0.1	0.41	150.8726667
1723	6/20/2021 16:30	-0.987596107	6.24	8.19	0.13	0.6	136.0923333
1724	6/20/2021 16:45	-0.93483858	6.27	8.19	0.12	0.52	125.5083333
1725	6/20/2021 17:00	-0.802944762	6.29	8.19	0.1	0.46	125.039
1726	6/20/2021 17:15	-0.855702289	6.34	8.19	0.15	0.5	140.2376667
1727	6/20/2021 17:30	-0.697429708	6.34	8.19	0.13	0.53	103.3338462
1728	6/20/2021 17:45	-0.723808471	6.37	8.19	0.14	0.59	93.25118333
1729	6/20/2021 18:00	-0.723808471	6.42	8.2	0.18	0.56	91.12566667
1730	6/20/2021 18:15	-0.776565998	6.43	8.2	0.16	0.52	84.91963333
1731	6/20/2021 18:30	-0.855702289	6.48	8.2	0.18	0.57	76.61663333
1732	6/20/2021 18:45	-0.671050944	6.49	8.2	0.17	0.52	72.81701667
1733	6/20/2021 19:00	-0.434127571	6.51	8.2	0.2	0.62	64.44956667
1734	6/20/2021 19:15	-0.48677721	6.53	8.2	0.19	0.6	54.92858333
1735	6/20/2021 19:30	-0.513102029	6.56	8.2	0.19	0.42	48.80001667
1736	6/20/2021 19:45	-0.328828294	6.56	8.21	0.17	0.54	42.80855
1737	6/20/2021 20:00	0.066259772	6.6	8.21	0.2	0.42	34.7136
1738	6/20/2021 20:15	0.329939518	6.6	8.21	0.14	0.53	23.20648333
1739	6/20/2021 20:30	1.69947745	6.61	8.21	0.23	0.48	15.222
1740	6/20/2021 20:45	1.224983372	6.64	8.21	0.17	0.48	6.255805
1741	6/20/2021 21:00	1.515149771	6.62	8.21	0.75	0.44	0.003054593
1742	6/20/2021 21:15	2.120674558	6.63	8.21	0.19	0.47	0.001206098
1743	6/20/2021 21:30	1.383255954	6.64	8.22	0.2	0.41	0.000911667
1744	6/20/2021 21:45	1.251362136	6.65	8.22	0.16	0.39	0.001223656
1745	6/20/2021 22:00	1.224983372	6.65	8.22	0.18	0.52	0.001216048
1746	6/20/2021 22:15	1.172333734	6.65	8.22	0.18	0.43	0.001398045
1747	6/20/2021 22:30	0.988059999	6.63	8.22	0.19	0.42	0.000932687
1748	6/20/2021 22:45	0.909085542	6.64	8.22	0.2	0.36	0.001064653
1749	6/20/2021 23:00	2.515870512	6.61	8.22	0.21	0.46	0.000935347
1750	6/20/2021 23:15	1.541528535	6.61	8.22	0.22	0.5	0.000671956
1751	6/20/2021 23:30	1.541528535	6.6	8.22	0.2	0.49	0.00098822
1752	6/20/2021 23:45	1.436013481	6.58	8.22	0.24	0.55	0.000965775
1753	6/21/2021 0:00	1.572609483	6.57	8.22	0.2	0.48	17.57766553
1754	6/21/2021 0:15	1.380944727	6.55	8.22	0.25	0.51	0.000994719
1755	6/21/2021 0:30	1.380944727	6.53	8.22	0.21	0.54	0.000942174
1756	6/21/2021 0:45	1.349000601	6.51	8.22	0.17	0.46	0.000745737
1757	6/21/2021 1:00	1.189279971	6.5	8.22	0.18	0.49	0.001001837
1758	6/21/2021 1:15	1.029559341	6.48	8.22	0.21	0.78	0.001005589
1759	6/21/2021 1:30	1.125391719	6.47	8.22	0.18	0.49	0.0010583
1760	6/21/2021 1:45	1.093447593	6.46	8.22	0.15	0.45	0.00055989
1761	6/21/2021 2:00	1.572740401	6.44	8.22	0.17	0.44	0.000689111
1762	6/21/2021 2:15	1.764274239	6.43	8.22	0.17	0.45	0.000973929
1763	6/21/2021 2:30	1.380944727	6.41	8.22	0.18	0.57	0.000988262
1764	6/21/2021 2:45	1.349000601	6.4	8.22	0.17	0.67	0.001137283
1765	6/21/2021 3:00	1.221224097	6.37	8.22	0.18	0.53	0.001208727
1766	6/21/2021 3:15	1.029559341	6.36	8.22	0.14	0.5	0.000822098
1767	6/21/2021 3:30	0.997615215	6.34	8.22	0.2	0.62	0.00148919
1768	6/21/2021 3:45	0.933726963	6.33	8.21	0.14	0.6	0.001072196
1769	6/21/2021 4:00	1.189279971	6.31	8.21	0.15	0.5	0.000911941
1770	6/21/2021 4:15	0.614285703	6.3	8.21	0.11	0.6	0.000945211
1771	6/21/2021 4:30	0.29418985	6.29	8.21	0.2	0.41	0.00102709
1772	6/21/2021 4:45	0.965671089	6.28	8.21	0.16	0.48	0.001628262
1773	6/21/2021 5:00	0.550266532	6.27	8.21	0.17	0.61	0.001035926
1774	6/21/2021 5:15	0.262180265	6.25	8.21	0.17	0.61	0.001130024
1775	6/21/2021 5:30	-0.217047084	6.24	8.21	0.14	0.49	0.000984408
1776	6/21/2021 5:45	-0.472600092	6.19	8.21	0.15	0.46	0.004884428
1777	6/21/2021 6:00	-0.536488344	6.22	8.21	0.16	0.36	0.1196985
1778	6/21/2021 6:15	-0.536488344	6.22	8.21	0.15	0.36	0.828063667
1779	6/21/2021 6:30	-0.664526685	6.21	8.21	0.14	0.4	2.576866667
1780	6/21/2021 6:45	-0.856584197	6.19	8.21	0.17	0.56	6.607058333
1781	6/21/2021 7:00	-0.824574611	6.2	8.21	0.16	0.55	11.7184
1782	6/21/2021 7:15	-0.856584197	6.18	8.2	0.14	0.52	16.83141667
1783	6/21/2021 7:30	-0.920603367	6.17	8.2	0.17	0.46	21.34511667
1784	6/21/2021 7:45	-0.952547493	6.17	8.2	0.19	0.4	23.68611667
1785	6/21/2021 8:00	-0.920603367	6.15	8.2	0.17	0.51	27.41853333
1786	6/21/2021 8:15	-0.920603367	6.15	8.2	0.15	0.53	32.02691667
1787	6/21/2021 8:30	-0.920603367	6.15	8.2	0.16	0.48	34.49803333
1788	6/21/2021 8:45	-0.920603367	6.14	8.2	0.18	0.5	39.13565
1789	6/21/2021 9:00	-0.856584197	6.14	8.2	0.16	0.64	46.71673333
1790	6/21/2021 9:15	-0.824574611	6.14	8.2	0.21	0.44	59.98721667
1791	6/21/2021 9:30	-0.600507515	6.13	8.2	0.18	0.51	80.6889
1792	6/21/2021 9:45	-0.920603367	6.13	8.2	0.18	0.49	424.0453333
1793	6/21/2021 10:00	-0.920603367	6.12	8.2	0.18	0.47	472.419
1794	6/21/2021 10:15	-0.952547493	6.12	8.19	0.18	0.55	222.6381667
1795	6/21/2021 10:30	-0.920603367	6.13	8.19	0.19	0.54	374.2793333
1796	6/21/2021 10:45	-0.920603367	6.11	8.19	0.34	0.51	482.0563333
1797	6/21/2021 11:00	-0.920603367	6.11	8.19	0.19	0.61	358.9446667
1798	6/21/2021 11:15	-0.920603367	6.11	8.19	0.24	0.45	238.701
1799	6/21/2021 11:30	-0.984491619	6.11	8.19	0.21	0.48	247.1461667
1800	6/21/2021 11:45	-0.952547493	6.1	8.19	0.25	0.53	415.7978333
1801	6/21/2021 12:00	-0.952547493	6.1	8.19	0.23	0.65	174.8021667
1802	6/21/2021 12:15	-0.952547493	6.09	8.19	0.26	0.58	168.2553333
1803	6/21/2021 12:30	-0.952547493	6.09	8.19	0.29	0.6	162.4276667
1804	6/21/2021 12:45	-0.952547493	6.09	8.19	0.35	0.6	159.7303333
1805	6/21/2021 13:00	-0.984491619	6.08	8.19	0.3	0.62	162.3763333
1806	6/21/2021 13:15	-0.920603367	6.09	8.19	0.39	0.8	170.6941667
1807	6/21/2021 13:30	-0.990299642	6.09	8.18	0.48	0.7	172.6021667
1808	6/21/2021 13:45	-1.048379871	6.1	8.18	0.41	0.69	151.7488333
1809	6/21/2021 14:00	-0.984491619	6.1	8.18	0.45	0.77	170.884
1810	6/21/2021 14:15	-1.016435745	6.11	8.18	0.45	0.85	196.8051667
1811	6/21/2021 14:30	-0.952547493	6.13	8.18	0.44	0.83	188.9986667
1812	6/21/2021 14:45	-0.920603367	6.13	8.18	0.43	0.81	176.9936667
1813	6/21/2021 15:00	-0.920603367	6.15	8.18	0.48	0.92	162.3891667
1814	6/21/2021 15:15	-0.920603367	6.2	8.19	0.45	0.78	160.4551667
1815	6/21/2021 15:30	-0.760555441	6.2	8.19	0.47	0.79	157.6913333
1816	6/21/2021 15:45	-0.952547493	6.22	8.19	0.42	0.72	158.6336667
1817	6/21/2021 16:00	-0.920603367	6.22	8.19	0.46	0.8	152.9918333
1818	6/21/2021 16:15	-0.920603367	6.25	8.19	0.46	0.86	139.6913333
1819	6/21/2021 16:30	-0.888593782	6.29	8.19	0.47	0.93	130.9741667
1820	6/21/2021 16:45	-0.888593782	6.3	8.19	0.52	1.45	128.601
1821	6/21/2021 17:00	-0.920603367	6.32	8.19	0.5	0.9	117.6715
1822	6/21/2021 17:15	-0.920603367	6.36	8.19	0.4	0.87	133.8905
1823	6/21/2021 17:30	-0.08927058	6.38	8.19	0.48	0.83	91.17936667
1824	6/21/2021 17:45	-0.504544218	6.4	8.19	0.52	0.8	95.82448333
1825	6/21/2021 18:00	-0.728611315	6.45	8.2	0.48	0.84	90.12605
1826	6/21/2021 18:15	-0.571407892	6.45	8.2	0.49	0.76	80.82558333
1827	6/21/2021 18:30	-0.24899121	6.48	8.2	0.51	0.8	75.47781667
1828	6/21/2021 18:45	-0.568497929	6.51	8.2	0.49	0.79	69.43323333
1829	6/21/2021 19:00	0.23017068	6.57	8.2	0.5	0.93	61.49465
1830	6/21/2021 19:15	0.358209021	6.57	8.2	0.52	0.74	55.33786667
1831	6/21/2021 19:30	0.23017068	6.56	8.2	0.5	0.88	47.20901667
1832	6/21/2021 19:45	0.29418985	6.59	8.21	0.42	0.83	39.51365
1833	6/21/2021 20:00	0.614285703	6.62	8.21	0.48	0.92	34.0877
1834	6/21/2021 20:15	1.157335845	6.61	8.21	0.51	0.89	22.42966667
1835	6/21/2021 20:30	0.997615215	6.63	8.21	0.5	0.95	13.15705
1836	6/21/2021 20:45	1.189279971	6.65	8.21	0.51	0.79	6.48078
1837	6/21/2021 21:00	1.029559341	6.67	8.21	0.41	0.87	0.002664213
1838	6/21/2021 21:15	1.061503467	6.66	8.22	0.41	0.82	0.000943834
1839	6/21/2021 21:30	1.157335845	6.68	8.22	0.5	0.82	0.000527475
1840	6/21/2021 21:45	1.093447593	6.66	8.22	0.47	0.76	0.000375526
1841	6/21/2021 22:00	0.997615215	6.67	8.22	0.49	0.89	0.000508537
1842	6/21/2021 22:15	1.029559341	6.67	8.22	0.66	0.9	0.000729339
1843	6/21/2021 22:30	0.997615215	6.66	8.22	0.5	0.94	0.000693436
1844	6/21/2021 22:45	0.997615215	6.65	8.22	0.51	1.01	0.000538847
1845	6/21/2021 23:00	1.450641002	6.64	8.22	0.45	0.87	0.000544834
1846	6/21/2021 23:15	1.380944727	6.62	8.22	0.46	3.47	0.000649046
1847	6/21/2021 23:30	1.125391719	6.6	8.22	0.41	0.92	0.000571946
1848	6/21/2021 23:45	0.997615215	6.59	8.22	0.43	2.17	0.000588956
1849	6/22/2021 0:00	1.282910093	6.58	8.22	0.41	0.98	24.73113336
1850	6/22/2021 0:15	1.282910093	6.57	8.22	0.4	1.1	0.000465645
1851	6/22/2021 0:30	1.352478123	6.55	8.22	0.56	1.02	0.000549095
1852	6/22/2021 0:45	2.152581756	6.54	8.22	0.43	1.07	0.000315744
1853	6/22/2021 1:00	1.700318277	6.52	8.22	0.54	0.87	0.000697669
1854	6/22/2021 1:15	1.700318277	6.5	8.22	0.39	0.78	0.000582206
1855	6/22/2021 1:30	1.561182216	6.49	8.22	0.4	0.77	0.000674624
1856	6/22/2021 1:45	1.422046154	6.47	8.22	0.45	0.98	0.000484128
1857	6/22/2021 2:00	1.456830169	6.46	8.22	0.36	0.7	0.000427819
1858	6/22/2021 2:15	1.700318277	6.44	8.22	0.53	1.01	0.000450434
1859	6/22/2021 2:30	1.630750246	6.43	8.22	0.5	0.95	0.000466243
1860	6/22/2021 2:45	1.282910093	6.4	8.22	0.4	0.78	0.000363017
1861	6/22/2021 3:00	1.282910093	6.4	8.22	0.39	0.86	0.000705836
1862	6/22/2021 3:15	0.865501908	6.38	8.22	0.37	0.8	0.000576214
1863	6/22/2021 3:30	0.865501908	6.36	8.22	0.49	0.89	0.000873115
1864	6/22/2021 3:45	1.004637969	6.35	8.22	0.37	0.84	0.000884463
1865	6/22/2021 4:00	0.969853954	6.34	8.22	0.47	1.21	0.001103378
1866	6/22/2021 4:15	0.969853954	6.32	8.21	0.5	0.97	0.00077055
1867	6/22/2021 4:30	0.900285923	6.31	8.21	0.48	0.92	0.000750697
1868	6/22/2021 4:45	0.865501908	6.3	8.21	0.43	0.87	0.00063132
1869	6/22/2021 5:00	0.865501908	6.28	8.21	0.44	0.79	0.000428418
1870	6/22/2021 5:15	0.865501908	6.27	8.21	0.49	0.8	0.000591108
1871	6/22/2021 5:30	0.029830194	6.26	8.21	0.42	0.69	0.000599042
1872	6/22/2021 5:45	-0.144089883	6.25	8.21	0.48	1.02	0.003822082
1873	6/22/2021 6:00	-0.349631792	6.25	8.21	0.43	0.87	0.090497867
1874	6/22/2021 6:15	-0.38757799	6.23	8.21	0.44	0.86	0.805741
1875	6/22/2021 6:30	-0.38757799	6.22	8.21	0.43	0.79	2.952841667
1876	6/22/2021 6:45	-0.80584152	6.21	8.21	0.44	0.88	5.123188
1877	6/22/2021 7:00	-0.736130931	6.2	8.21	0.48	1.48	9.502615
1878	6/22/2021 7:15	0.69108288	6.19	8.21	0.46	0.74	9.77712
1879	6/22/2021 7:30	-0.596709755	6.19	8.21	0.44	0.88	11.6107
1880	6/22/2021 7:45	-0.631565049	6.18	8.2	0.45	0.86	13.9004
1881	6/22/2021 8:00	-0.770986226	6.17	8.2	0.44	0.84	24.20968333
1882	6/22/2021 8:15	-0.80584152	6.17	8.2	0.43	0.82	28.46281667
1883	6/22/2021 8:30	-0.80584152	6.16	8.2	0.39	0.84	48.84815
1884	6/22/2021 8:45	-0.80584152	6.16	8.2	0.44	1.23	61.05208333
1885	6/22/2021 9:00	-0.770986226	6.16	8.2	0.45	1.19	47.53273333
1886	6/22/2021 9:15	-0.80584152	6.15	8.2	0.41	1.14	67.30705
1887	6/22/2021 9:30	-0.80584152	6.14	8.2	0.44	1.12	74.6263
1888	6/22/2021 9:45	-0.944977581	6.13	8.2	0.42	1.21	371.849
1889	6/22/2021 10:00	-0.910193566	6.13	8.2	0.47	1.31	416.1366667
1890	6/22/2021 10:15	-0.843787718	6.12	8.2	0.47	1.28	244.4276667
1891	6/22/2021 10:30	-0.87540955	6.12	8.2	0.47	1.29	347.6338333
1892	6/22/2021 10:45	-0.87540955	6.12	8.19	0.44	1.12	450.7556667
1893	6/22/2021 11:00	-0.944977581	6.11	8.19	0.43	1.14	249.3298333
1894	6/22/2021 11:15	-0.944977581	6.12	8.19	0.4	1.17	208.3315
1895	6/22/2021 11:30	-0.944906302	6.1	8.19	0.36	1.45	237.039
1896	6/22/2021 11:45	-0.979761597	6.1	8.19	0.37	1.09	269.8878333
1897	6/22/2021 12:00	-0.910193566	6.1	8.19	0.4	1.07	188.2545
1898	6/22/2021 12:15	-0.87540955	6.09	8.19	0.41	1.07	173.6681667
1899	6/22/2021 12:30	-0.944977581	6.09	8.19	0.38	1.17	162.6556667
1900	6/22/2021 12:45	-0.87540955	6.08	8.19	0.43	1.07	154.2925
1901	6/22/2021 13:00	-0.910193566	6.07	8.19	0.44	0.99	161.0586667
1902	6/22/2021 13:15	-1.118897658	6.08	8.19	0.38	1.07	159.485
1903	6/22/2021 13:30	-0.979761597	6.09	8.19	0.43	1.18	176.6698333
1904	6/22/2021 13:45	-0.944977581	6.08	8.19	0.45	1.27	146.5191667
1905	6/22/2021 14:00	-0.944977581	6.08	8.18	0.47	1.45	151.5776667
1906	6/22/2021 14:15	-0.80584152	6.08	8.18	0.49	1.52	154.0717391
1907	6/22/2021 14:30	-1.014545612	6.09	8.18	0.47	1.47	154.6536667
1908	6/22/2021 14:45	-0.840625535	6.11	8.18	0.41	1.54	127.712
1909	6/22/2021 15:00	-0.80584152	6.13	8.18	0.49	1.44	162.4285
1910	6/22/2021 15:15	-0.979761597	6.13	8.18	0.49	1.53	169.9243333
1911	6/22/2021 15:30	-0.80584152	6.15	8.18	0.67	1.58	165.4126667
1912	6/22/2021 15:45	-0.80584152	6.18	8.18	0.54	1.79	160.0223333
1913	6/22/2021 16:00	-0.80584152	6.2	8.19	0.56	1.79	159.1323333
1914	6/22/2021 16:15	-0.840625535	6.22	8.19	0.61	1.68	135.3911667
1915	6/22/2021 16:30	-0.87540955	6.24	8.19	0.65	3.61	135.5175
1916	6/25/2021 18:45	-0.534165457	6.52	8.19	1.21	2.7	72.0423
1917	6/25/2021 19:00	-0.498492604	6.53	8.19	1.3	2.55	63.8978
1918	6/25/2021 19:15	-0.605511161	6.56	8.19	1.32	2.7	56.39771667
1919	6/25/2021 19:30	-0.4271469	6.58	8.2	1.22	2.66	51.34655
1920	6/25/2021 19:45	-0.462819752	6.61	8.2	1.19	2.68	44.53518333
1921	6/25/2021 20:00	-0.141179281	6.63	8.2	1.16	2.6	36.5859
1922	6/25/2021 20:15	-0.391400948	6.62	8.2	1.15	2.65	23.1017
1923	6/25/2021 20:30	0.001804528	6.63	8.2	1.16	2.54	15.3094
1924	6/25/2021 20:45	-0.355654995	6.65	8.2	1.08	2.81	6.39109
1925	6/25/2021 21:00	-0.4271469	6.66	8.21	1.14	2.88	0.003968528
1926	6/25/2021 21:15	-0.319909043	6.66	8.21	1.09	2.77	0.001380728
1927	6/25/2021 21:30	0.108823085	6.68	8.21	1.09	2.91	0.001261625
1928	6/25/2021 21:45	0.465551608	6.68	8.21	1.19	2.69	0.000849727
1929	6/25/2021 22:30	1.714978637	6.67	8.25	0.1	0.94	0.001303834
1930	6/25/2021 22:45	1.572287228	6.66	8.27	0.1	0.74	0.001276812
1931	6/25/2021 23:00	1.500941524	6.66	8.28	0.09	0.76	0.001172708
1932	6/25/2021 23:15	1.536614376	6.64	8.29	0.1	0.79	0.00142696
1933	6/25/2021 23:30	1.215412506	6.63	8.29	0.08	0.8	0.001220275
1934	6/25/2021 23:45	1.714978637	6.6	8.29	0.11	0.94	0.00132378
1935	6/26/2021 0:00	1.45976386	6.58	8.29	0.1	0.8	18.90077295
1936	6/26/2021 0:15	1.45976386	6.57	8.29	0.1	0.88	0.001270242
1937	6/26/2021 0:30	1.743444931	6.56	8.3	0.09	0.68	0.001129523
1938	6/26/2021 0:45	1.601604395	6.54	8.3	0.09	0.74	0.000883899
1939	6/26/2021 1:00	1.495223994	6.54	8.3	0.09	0.79	0.001230929
1940	6/26/2021 1:15	1.247003056	6.5	8.3	0.08	0.73	0.001629363
1941	6/26/2021 1:30	1.247003056	6.49	8.3	0.09	0.77	0.001254578
1942	6/26/2021 1:45	1.247003056	6.47	8.3	0.09	0.8	0.001822693
1943	6/26/2021 2:00	1.247003056	6.46	8.3	0.08	0.76	0.001594292
1944	6/26/2021 2:15	1.601604395	6.45	8.3	0.08	0.67	0.001864048
1945	6/26/2021 2:30	1.317923324	6.43	8.3	0.08	0.71	0.001346924
1946	6/26/2021 2:45	2.914501324	6.41	8.29	0.08	0.61	0.001213224
1947	6/26/2021 3:00	0.927207872	6.39	8.29	0.08	0.62	0.001155809
1948	6/26/2021 3:15	0.927207872	6.37	8.29	0.08	0.67	0.001298396
1949	6/26/2021 3:30	0.820609477	6.37	8.29	0.08	0.73	0.001526498
1950	6/26/2021 3:45	0.820609477	6.35	8.29	0.1	0.72	0.00144645
1951	6/26/2021 4:00	0.820609477	6.33	8.29	0.1	0.7	0.001543602
1952	6/26/2021 4:15	1.175937459	6.31	8.29	0.11	0.76	0.001151817
1953	6/26/2021 4:30	0.927207872	6.3	8.29	0.11	0.8	0.001549252
1954	6/26/2021 4:45	0.820609477	6.29	8.29	0.09	0.78	0.001296005
1955	6/26/2021 5:00	0.820609477	6.28	8.29	0.09	0.71	0.001635205
1956	6/26/2021 5:15	0.466008137	6.27	8.29	0.09	0.71	0.001204151
1957	6/26/2021 5:30	0.359627735	6.26	8.29	0.1	0.67	0.001078263
1958	6/26/2021 5:45	0.253247333	6.25	8.29	0.1	0.7	0.004441577
1959	6/26/2021 6:00	0.288707467	6.24	8.29	0.11	0.75	0.1145295
1960	6/26/2021 6:15	0.146866931	6.23	8.29	0.09	0.66	0.831359167
1961	6/26/2021 6:30	0.146866931	6.22	8.28	0.09	0.71	2.830545
1962	6/26/2021 6:45	0.040486529	6.21	8.28	0.11	0.7	7.463695
1963	6/26/2021 7:00	-0.065966537	6.19	8.28	0.1	0.8	12.76675
1964	6/26/2021 7:15	-0.279163326	6.18	8.28	0.1	0.65	17.6528
1965	6/26/2021 7:30	-0.350374251	6.17	8.28	0.12	0.7	20.44335
1966	6/26/2021 7:45	-0.527747585	6.18	8.28	0.1	0.75	25.39585
1967	6/26/2021 8:00	-0.634127987	6.18	8.28	0.09	0.69	28.6345
1968	6/26/2021 8:15	-0.598667853	6.17	8.28	0.11	0.75	30.34298333
1969	6/26/2021 8:30	-0.492142123	6.16	8.28	0.11	0.72	33.55506667
1970	6/26/2021 8:45	-0.882348925	6.16	8.28	0.1	0.77	36.041
1971	6/26/2021 9:00	-0.882348925	6.14	8.28	0.1	0.82	43.32308333
1972	6/26/2021 9:15	-0.882348925	6.14	8.28	0.12	0.72	52.50638333
1973	6/26/2021 9:30	-0.882348925	6.14	8.28	0.1	0.7	71.98038333
1974	6/26/2021 9:45	-0.882348925	6.14	8.28	0.09	0.73	501.5751667
1975	6/26/2021 10:00	-0.811428657	6.13	8.28	0.1	0.67	562.1338333
1976	6/26/2021 10:15	-0.882348925	6.12	8.27	0.09	0.74	357.54
1977	6/26/2021 10:30	-0.882348925	6.11	8.27	0.1	0.72	385.2735
1978	6/26/2021 10:45	-0.882348925	6.11	8.27	0.11	0.74	527.9656667
1979	6/26/2021 11:00	-0.882348925	6.11	8.27	0.1	0.67	342.6856667
1980	6/26/2021 11:15	-0.846888791	6.09	8.27	0.12	0.68	279.538
1981	6/26/2021 11:30	-0.882348925	6.1	8.27	0.1	0.71	206.082
1982	6/26/2021 11:45	-0.882348925	6.1	8.27	0.1	0.69	466.3963333
1983	6/26/2021 12:00	-0.846888791	6.09	8.27	0.12	0.74	184.4165
1984	6/26/2021 12:15	-0.882348925	6.06	8.27	0.11	0.69	169.0386667
1985	6/26/2021 12:30	-0.882348925	6.08	8.27	0.1	0.68	168.3538333
1986	6/26/2021 12:45	-0.882348925	6.09	8.27	0.11	0.81	168.942
1987	6/26/2021 13:00	-0.882348925	6.08	8.27	0.11	0.76	170.7325
1988	6/26/2021 13:15	-0.882348925	6.08	8.27	0.11	0.95	161.8536667
1989	6/26/2021 13:30	-0.882348925	6.07	8.26	0.12	0.95	166.7176667
1990	6/26/2021 13:45	-0.882348925	6.08	8.26	0.14	0.98	170.7281667
1991	6/26/2021 14:00	-0.882348925	6.08	8.26	0.13	0.98	175.2428333
1992	6/26/2021 14:15	-0.882348925	6.1	8.26	0.15	1.04	193.6953333
1993	6/26/2021 14:30	-0.846888791	6.11	8.26	0.15	1.04	188.2888333
1994	6/26/2021 14:45	-0.882348925	6.13	8.26	0.15	1.07	169.7545
1995	6/26/2021 15:00	-0.882348925	6.14	8.26	0.14	1	163.7135
1996	6/26/2021 15:15	-0.882348925	6.17	8.26	0.13	1.02	162.1831667
1997	6/26/2021 15:30	-0.882348925	6.2	8.27	0.15	0.95	151.3071667
1998	6/26/2021 15:45	-0.882348925	6.21	8.27	0.14	1.13	161.5725
1999	6/26/2021 16:00	-0.882348925	6.25	8.27	0.16	1.07	148.7711667
[truncated: 3,240 more rows]
