# Supplementary material for: Giant clams as open-source, scalable reef environmental biomonitors
Source: PLoS One. 2023 Jan 5;18(1):e0278752. doi: 10.1371/journal.pone.0278752 (PMC9815582; doi:10.1371/journal.pone.0278752)
Supplement: S1 Data — (ZIP) [file pone.0278752.s006.zip › daily data merged.csv]

	date	count	chlor	bga	pH	DO	light
1	2021-05-03	17	0.416666666666667	0.5125	8.16395833333333	6.1996875	NA
2	2021-05-04	19	0.428541666666667	0.5790625	8.16697916666667	6.22114583333333	NA
3	2021-05-05	20	0.4234375	0.571354166666667	8.169375	6.2303125	NA
4	2021-05-06	43	0.407684210526316	0.447473684210526	8.16520833333333	6.22515789473684	NA
5	2021-05-07	26	0.3978125	0.386770833333333	8.17020833333333	6.21489583333333	NA
6	2021-05-08	20	0.4059375	0.417916666666667	8.17041666666667	6.203125	NA
7	2021-05-09	27	0.414479166666667	0.456458333333333	8.1734375	6.2015625	NA
8	2021-05-10	33	0.424270833333333	0.511354166666667	8.16979166666667	6.19875	NA
9	2021-05-11	50	0.436770833333333	0.5821875	8.17166666666667	6.19947916666667	NA
10	2021-05-12	28	0.411063829787234	0.603297872340426	8.1675	6.2	NA
11	2021-05-13	59	0.3840625	0.629895833333333	8.16739583333333	6.19916666666667	NA
12	2021-05-14	187	0.397083333333333	0.7159375	8.16770833333333	6.1871875	NA
13	2021-05-15	28	0.4059375	0.793958333333333	8.16895833333333	6.17625	NA
14	2021-05-16	16	0.4146875	0.8690625	8.17572916666667	6.17510416666667	NA
15	2021-05-17	25	0.422291666666667	0.9675	8.17666666666667	6.17375	NA
16	2021-05-18	20	0.415443037974684	0.956329113924051	8.17322916666667	6.12607594936709	NA
17	2021-05-19	18	0.400833333333333	0.934375	8.18229166666667	6.1725	NA
18	2021-05-20	23	0.410357142857143	0.944107142857143	8.17489583333333	6.09160714285714	67.6912458197622
19	2021-05-25	68	0.400833333333333	0.802333333333333	8.17	6.30933333333333	74.7415553438749
20	2021-05-26	25	0.407708333333333	0.9296875	8.16791666666667	6.20541666666667	91.7274578025267
21	2021-05-27	42	0.4134375	0.987291666666667	8.1740625	6.208125	NA
22	2021-05-28	20	0.4290625	1.086875	8.17104166666667	6.19479166666667	60.2913695904268
23	2021-05-29	24	0.439895833333333	1.17135416666667	8.17177083333333	6.18052083333333	75.3866436088661
24	2021-05-30	32	0.452395833333333	1.218125	8.171875	6.18302083333333	89.0430804906985
25	2021-05-31	94	0.463541666666667	1.15020833333333	8.16833333333333	6.18510416666667	NA
26	2021-06-01	53	0.466145833333333	1.09614583333333	8.164375	6.18614583333333	57.1365149957619
27	2021-06-02	31	0.446210526315789	0.918	8.16302083333333	6.19189473684211	72.4140123383696
28	2021-06-03	29	0.43	0.791354166666667	8.16802083333333	6.2053125	72.4895074283738
29	2021-06-04	38	0.4384375	0.820520833333333	8.17208333333333	6.20270833333333	74.1560137582507
30	2021-06-05	34	0.4903125	1.01229166666667	8.1725	6.2053125	69.7597535258936
31	2021-06-06	36	0.700833333333333	1.25260416666667	8.17	6.19364583333333	66.3048911995588
32	2021-06-07	26	0.968229166666667	1.6303125	8.16873684210526	6.17479166666667	68.1358109102581
33	2021-06-08	40	1.68895833333333	2.2115625	8.18885416666667	6.206875	91.8964689018248
34	2021-06-09	20	2.10010416666667	2.819375	8.19010416666667	6.23322916666667	95.9636454305217
35	2021-06-10	33	1.6268085106383	2.17698924731183	8.19114583333333	6.26872340425532	106.275640168182
36	2021-06-11	19	0.0552083333333333	0.289791666666667	8.19427083333333	6.29458333333333	NA
37	2021-06-12	26	0.0736458333333333	0.454166666666667	8.19677083333333	6.2859375	NA
38	2021-06-13	82	0.1871875	0.656145833333333	8.19885416666667	6.28364583333333	NA
39	2021-06-14	39	0.388229166666667	1.1015625	8.1896875	6.2921875	51.6778543466586
40	2021-06-15	29	0.706145833333333	2.19989583333333	8.1809375	6.27864583333333	71.5612863913613
41	2021-06-16	42	0.593645833333333	2.80625	8.15526315789474	6.29979166666667	82.7828359821792
42	2021-06-17	13	0.0797916666666667	0.1359375	8.12645833333333	6.285625	91.4075078205562
43	2021-06-18	35	0.0767368421052632	0.275789473684211	8.12458333333333	6.28473684210526	88.7808692113267
44	2021-06-19	64	0.0776041666666667	0.384895833333333	8.12479166666667	6.29322916666667	86.0657167708609
45	2021-06-20	33	0.150416666666667	0.456875	8.1228125	6.31145833333333	83.9135172984329
46	2021-06-21	25	0.395729166666667	0.822395833333333	8.13229166666667	6.33739583333333	81.0312730720232
47	2021-06-22	11	0.579791666666667	1.3171875	8.15031578947368	6.27395833333333	93.8689040308112
48	2021-06-23	16	0.761979166666667	1.2790625	8.18385416666667	6.32572916666667	NA
49	2021-06-24	23	1.0240625	1.7446875	8.18552083333333	6.33072916666667	NA
50	2021-06-25	24	0.678936170212766	1.60159574468085	8.18770833333333	6.33255319148936	25.3063706385581
51	2021-06-26	12	0.104791666666667	0.89875	8.19875	6.33010416666667	85.2434710501618
52	2021-06-27	27	0.107083333333333	1.03260416666667	8.19927083333333	6.30979166666667	79.4680831499868
53	2021-06-28	86	0.122604166666667	1.31625	8.20166666666667	6.32072916666667	83.0824468445739
54	2021-06-29	71	0.1396875	1.58729166666667	8.2059375	6.3121875	87.8074912308716
55	2021-06-30	65	0.151875	1.8371875	8.20385416666667	6.32583333333333	82.9063983287051
56	2021-07-01	1	0.141789473684211	2.00705263157895	8.18270833333333	6.29831578947368	73.6505862595569
57	2021-07-02	1	0.124895833333333	1.95802083333333	8.14166666666667	6.24302083333333	54.4052131846302
58	2021-07-03	3	0.121979166666667	1.73666666666667	8.12333333333333	6.30145833333333	73.2439691128852
59	2021-07-04	5	0.119166666666667	1.21895833333333	8.11479166666667	6.29458333333333	NA
60	2021-07-05	3	0.118020833333333	1.04197916666667	8.11364583333333	6.3434375	NA
61	2021-07-06	10	0.157291666666667	0.934479166666667	8.12239583333333	6.37364583333333	NA
62	2021-07-07	17	0.170208333333333	1.2815625	8.13625	6.37822916666667	NA
63	2021-07-08	11	0.116631578947368	0.971473684210526	8.14873333333333	6.36789473684211	66.1906834576079
64	2021-07-09	39	0.1134375	0.5621875	8.16885416666667	6.37427083333333	72.3179772014075
65	2021-07-10	12	0.1484375	0.4328125	8.17416666666667	6.38708333333333	75.8675605763427
66	2021-07-11	10	0.186354166666667	0.544270833333333	8.16333333333333	6.38114583333333	77.9636391245003
67	2021-07-12	15	0.171666666666667	0.649895833333333	8.17177083333333	6.36614583333333	69.8793955331712
68	2021-07-13	15	0.102395833333333	0.4059375	8.175625	6.36322916666667	65.6036145301055
69	2021-07-14	40	0.158125	0.7621875	8.15625	6.2246875	37.0299535819463
70	2021-07-15	21	0.2053125	0.924375	8.14864583333333	6.3615625	54.5638848436141
71	2021-07-16	38	0.0318085106382979	1.25037037037037	8.1596875	6.33436170212766	62.2853009029058
72	2021-07-19	36	0.166458333333333	1.91526315789474	8.16583333333333	6.38895833333333	86.2536600350131
73	2021-07-20	126	0.720104166666667	2.12697916666667	8.16895833333333	6.34927083333333	79.5733930202006
74	2021-07-21	45	1.34708333333333	3.33916666666667	8.16635416666667	6.30645833333333	72.8716890040764
75	2021-07-22	36	3.22447916666667	11.5107291666667	8.17083333333333	6.3315625	75.2599584705775
76	2021-07-23	33	9.87520833333333	133.785208333333	8.16333333333333	6.27239583333333	60.2617413055675
77	2021-07-24	31	14.4875	151.473333333333	8.123125	6.19010416666667	45.6171301837119
78	2021-07-28	12	0.0336458333333333	4.8692	8.14552083333333	6.41614583333333	70.2288325920503
79	2021-07-29	23	0.4621875	16.8860416666667	8.149375	6.31083333333333	49.1477468003293
80	2021-07-30	21	1.0109375	23.9416666666667	8.15791666666667	6.404375	62.6254562437695
81	2021-07-31	51	1.82708333333333	41.7909375	8.17270833333333	6.41729166666667	57.5512588213191
82	2021-08-01	18	3.1103125	79.8538541666667	8.18822916666667	6.39666666666667	68.7354282235938
83	2021-08-02	34	4.45833333333333	110.367395833333	8.1959375	6.39833333333333	60.0989331027308
84	2021-08-03	35	7.35802083333333	144.173333333333	8.2059375	6.39822916666667	64.1873574350929
85	2021-08-04	101	11.1471875	130.86862745098	8.21375	6.38791666666667	52.8403107318965
86	2021-08-05	22	0.0129166666666667	3.0437037037037	8.21895833333333	6.4015625	73.4974835996262
87	2021-08-06	67	0.532916666666667	4.42635416666667	8.2234375	6.40041666666667	72.3075917009754
88	2021-08-07	41	1.000625	6.39364583333333	8.23020833333333	6.39135416666667	67.8847951308302
89	2021-08-08	31	1.50677083333333	7.17385416666667	8.23739583333333	6.3846875	65.1508102773848
90	2021-08-09	36	2.61427083333333	10.2526041666667	8.225625	6.27104166666667	39.3444115341175
91	2021-08-10	34	3.70385416666667	16.6975	8.20833333333333	6.31729166666667	50.094377182876
