# Supplementary material for: Giant clams as open-source, scalable reef environmental biomonitors
Source: PLoS One. 2023 Jan 5;18(1):e0278752. doi: 10.1371/journal.pone.0278752 (PMC9815582; doi:10.1371/journal.pone.0278752)
Supplement: S1 Data — (ZIP) [file pone.0278752.s006.zip › minute scale valvometry.csv]

	date	sensor3
1	5/24/2021 14:53	-1.166631206
2	5/24/2021 14:54	-1.150776699
3	5/24/2021 14:55	-1.174558459
4	5/24/2021 14:56	-1.198340219
5	5/24/2021 14:57	-1.10321318
6	5/24/2021 14:58	-1.174558459
7	5/24/2021 14:59	-1.198340219
8	5/24/2021 15:00	-1.198340219
9	5/24/2021 15:01	-1.198340219
10	5/24/2021 15:02	-1.198340219
11	5/24/2021 15:03	-1.198340219
12	5/24/2021 15:04	-1.174558459
13	5/24/2021 15:05	-1.198340219
14	5/24/2021 15:06	-1.198340219
15	5/24/2021 15:07	-1.12699494
16	5/24/2021 15:08	-1.150776699
17	5/24/2021 15:09	-1.174558459
18	5/24/2021 15:10	-1.150776699
19	5/24/2021 15:11	-1.150776699
20	5/24/2021 15:12	-1.198340219
21	5/24/2021 15:13	-1.198340219
22	5/24/2021 15:14	-1.150776699
23	5/24/2021 15:15	-1.150776699
24	5/24/2021 15:16	-1.150776699
25	5/24/2021 15:17	-1.120509005
26	5/24/2021 15:18	-1.150776699
27	5/24/2021 15:19	-1.174558459
28	5/24/2021 15:20	-1.174558459
29	5/24/2021 15:21	-1.198340219
30	5/24/2021 15:22	-1.174558459
31	5/24/2021 15:23	-1.174558459
32	5/24/2021 15:24	-1.198340219
33	5/24/2021 15:25	-1.198340219
34	5/24/2021 15:26	-1.198340219
35	5/24/2021 15:27	-1.198340219
36	5/24/2021 15:28	-1.150776699
37	5/24/2021 15:29	-1.174558459
38	5/24/2021 15:30	-1.150776699
39	5/24/2021 15:31	-1.172396481
40	5/24/2021 15:32	-1.198340219
41	5/24/2021 15:33	-1.198340219
42	5/24/2021 15:34	-1.198340219
43	5/24/2021 15:35	-1.150776699
44	5/24/2021 15:36	-1.198340219
45	5/24/2021 15:37	-1.12699494
46	5/24/2021 15:38	-1.198340219
47	5/24/2021 15:39	-1.198340219
48	5/24/2021 15:40	-1.198340219
49	5/24/2021 15:41	-1.198340219
50	5/24/2021 15:42	-1.198340219
51	5/24/2021 15:43	-1.150776699
52	5/24/2021 15:44	-1.172396481
53	5/24/2021 15:45	-1.198340219
54	5/24/2021 15:46	-1.198340219
55	5/24/2021 15:47	-1.174558459
56	5/24/2021 15:48	-1.174558459
57	5/24/2021 15:49	-1.10321318
58	5/24/2021 15:50	-1.150776699
59	5/24/2021 15:51	-1.174558459
60	5/24/2021 15:52	-1.174558459
61	5/24/2021 15:53	-1.198340219
62	5/24/2021 15:54	-1.174558459
63	5/24/2021 15:55	-1.198340219
64	5/24/2021 15:56	-1.174558459
65	5/24/2021 15:57	-1.174558459
66	5/24/2021 15:58	-1.120509005
67	5/24/2021 15:59	-1.198340219
68	5/24/2021 16:00	0.110338841
69	5/24/2021 16:01	-0.032400452
70	5/24/2021 16:02	-0.698874527
71	5/24/2021 16:03	-0.93674086
72	5/24/2021 16:04	-0.86539558
73	5/24/2021 16:05	-0.96052262
74	5/24/2021 16:06	-1.07943142
75	5/24/2021 16:07	-1.07943142
76	5/24/2021 16:08	-1.05564966
77	5/24/2021 16:09	-1.05564966
78	5/24/2021 16:10	-1.150776699
79	5/24/2021 16:11	-1.05564966
80	5/24/2021 16:12	-1.068621529
81	5/24/2021 16:13	-1.07943142
82	5/24/2021 16:14	-1.10321318
83	5/24/2021 16:15	-1.07943142
84	5/24/2021 16:16	-1.0318679
85	5/24/2021 16:17	-1.10321318
86	5/24/2021 16:18	-1.10321318
87	5/24/2021 16:19	-1.10321318
88	5/24/2021 16:20	-1.12699494
89	5/24/2021 16:21	-1.10321318
90	5/24/2021 16:22	-1.07943142
91	5/24/2021 16:23	-1.07943142
92	5/24/2021 16:24	-1.07943142
93	5/24/2021 16:25	-1.068621529
94	5/24/2021 16:26	-1.10321318
95	5/24/2021 16:27	-1.12699494
96	5/24/2021 16:28	-1.12699494
97	5/24/2021 16:29	-1.05564966
98	5/24/2021 16:30	-1.198340219
99	5/24/2021 16:31	-1.12699494
100	5/24/2021 16:32	-1.12699494
101	5/24/2021 16:33	-1.150776699
102	5/24/2021 16:34	-1.07943142
103	5/24/2021 16:35	-1.05564966
104	5/24/2021 16:36	-1.10321318
105	5/24/2021 16:37	-1.07943142
106	5/24/2021 16:38	-1.05564966
107	5/24/2021 16:39	-1.042677791
108	5/24/2021 16:40	-1.12699494
109	5/24/2021 16:41	-1.05564966
110	5/24/2021 16:42	-1.150776699
111	5/24/2021 16:43	-1.07943142
112	5/24/2021 16:44	-1.10321318
113	5/24/2021 16:45	-1.12699494
114	5/24/2021 16:46	-1.150776699
115	5/24/2021 16:47	-1.12699494
116	5/24/2021 16:48	-1.150776699
117	5/24/2021 16:49	-1.10321318
118	5/24/2021 16:50	-1.12699494
119	5/24/2021 16:51	-1.10321318
120	5/24/2021 16:52	-0.056279678
121	5/24/2021 16:53	1.345475202
122	5/24/2021 16:54	0.919406011
123	5/24/2021 16:55	0.205514614
124	5/24/2021 16:56	-0.246485024
125	5/24/2021 16:57	-0.532256008
126	5/24/2021 16:58	-0.72270502
127	5/24/2021 16:59	-0.72270502
128	5/24/2021 17:00	-0.84161382
129	5/24/2021 17:01	-0.86539558
130	5/24/2021 17:02	-0.9129591
131	5/24/2021 17:03	-0.9129591
132	5/24/2021 17:04	-0.88917734
133	5/24/2021 17:05	-0.9129591
134	5/24/2021 17:06	-0.9129591
135	5/24/2021 17:07	-0.9129591
136	5/24/2021 17:08	-0.9129591
137	5/24/2021 17:09	0.44342968
138	5/24/2021 17:10	-0.198921504
139	5/24/2021 17:11	-0.38927305
140	5/24/2021 17:12	-0.603747488
141	5/24/2021 17:13	-0.627577981
142	5/24/2021 17:14	-0.651359741
143	5/24/2021 17:15	-0.675141501
144	5/24/2021 17:16	-0.7940503
145	5/24/2021 17:17	-0.72270502
146	5/24/2021 17:18	-0.7940503
147	5/24/2021 17:19	-0.84161382
148	5/24/2021 17:20	-0.861071624
149	5/24/2021 17:21	-0.74648678
150	5/24/2021 17:22	-0.86539558
151	5/24/2021 17:23	-0.88917734
152	5/24/2021 17:24	-0.84161382
153	5/24/2021 17:25	-0.77026854
154	5/24/2021 17:26	-0.556086501
155	5/24/2021 17:27	0.157853628
156	5/24/2021 17:28	-0.198970237
157	5/24/2021 17:29	-0.579916995
158	5/24/2021 17:30	-0.627577981
159	5/24/2021 17:31	-0.9129591
160	5/24/2021 17:32	-0.9129591
161	5/24/2021 17:33	-0.9129591
162	5/24/2021 17:34	-0.9129591
163	5/24/2021 17:35	-0.9129591
164	5/24/2021 17:36	-0.93674086
165	5/24/2021 17:37	-0.9129591
166	5/24/2021 17:38	-0.93674086
167	5/24/2021 17:39	-0.9129591
168	5/24/2021 17:40	-0.9129591
169	5/24/2021 17:41	-0.9129591
170	5/24/2021 17:42	-0.93674086
171	5/24/2021 17:43	-0.98430438
172	5/24/2021 17:44	-0.96052262
173	5/24/2021 17:45	-1.0318679
174	5/24/2021 17:46	-0.96052262
175	5/24/2021 17:47	-0.98430438
176	5/24/2021 17:48	-0.990790314
177	5/24/2021 17:49	-0.93674086
178	5/24/2021 17:50	-1.00808614
179	5/24/2021 17:51	-1.0318679
180	5/24/2021 17:52	-1.10321318
181	5/24/2021 17:53	-0.008618692
182	5/24/2021 17:54	0.728956999
183	5/24/2021 17:55	0.348253907
184	5/24/2021 17:56	-0.032449185
185	5/24/2021 17:57	-0.246485024
186	5/24/2021 17:58	-0.341612064
187	5/24/2021 17:59	-0.38927305
188	5/24/2021 18:00	-0.460764529
189	5/24/2021 18:01	-0.508425515
190	5/24/2021 18:02	-0.523590375
191	5/24/2021 18:03	-0.556086501
192	5/24/2021 18:04	-0.508425515
193	5/24/2021 18:05	-0.579916995
194	5/24/2021 18:06	-0.627577981
195	5/24/2021 18:07	-0.627577981
196	5/24/2021 18:08	-0.627577981
197	5/24/2021 18:09	-0.603747488
198	5/24/2021 18:10	-0.603747488
199	5/24/2021 18:11	-0.603747488
200	5/24/2021 18:12	-0.627577981
201	5/24/2021 18:13	-0.627577981
202	5/24/2021 18:14	-0.627577981
203	5/24/2021 18:15	-0.627577981
204	5/24/2021 18:16	-0.627577981
205	5/24/2021 18:17	-0.627577981
206	5/24/2021 18:18	-0.627577981
207	5/24/2021 18:19	-0.627577981
208	5/24/2021 18:20	-0.627577981
209	5/24/2021 18:21	-0.627577981
210	5/24/2021 18:22	-0.627577981
211	5/24/2021 18:23	-0.627577981
212	5/24/2021 18:24	-0.627577981
213	5/24/2021 18:25	-0.627577981
214	5/24/2021 18:26	-0.627577981
215	5/24/2021 18:27	-0.627577981
216	5/24/2021 18:28	-0.627577981
217	5/24/2021 18:29	-0.653521719
218	5/24/2021 18:30	-0.627577981
219	5/24/2021 18:31	-0.627577981
220	5/24/2021 18:32	-0.008667425
221	5/24/2021 18:33	0.134023135
222	5/24/2021 18:34	-0.294048544
223	5/24/2021 18:35	0.776520518
224	5/24/2021 18:36	1.894994233
225	5/24/2021 18:37	0.610096932
226	5/24/2021 18:38	0.086557081
227	5/24/2021 18:39	-0.270266784
228	5/24/2021 18:40	-0.38927305
229	5/24/2021 18:41	-0.508425515
230	5/24/2021 18:42	-0.556086501
231	5/24/2021 18:43	-0.601581079
232	5/24/2021 18:44	-0.627577981
233	5/24/2021 18:45	-0.627577981
234	5/24/2021 18:46	-0.627577981
235	5/24/2021 18:47	-0.627577981
236	5/24/2021 18:48	-0.627577981
237	5/24/2021 18:49	-0.627577981
238	5/24/2021 18:50	-0.627577981
239	5/24/2021 18:51	-0.627577981
240	5/24/2021 18:52	-0.627577981
241	5/24/2021 18:53	-0.627577981
242	5/24/2021 18:54	-0.627577981
243	5/24/2021 18:55	-0.627577981
244	5/24/2021 18:56	-0.627577981
245	5/24/2021 18:57	-0.627577981
246	5/24/2021 18:58	-0.627577981
247	5/24/2021 18:59	-0.627577981
248	5/24/2021 19:00	-0.627577981
249	5/24/2021 19:01	-0.627577981
250	5/24/2021 19:02	-0.627529248
251	5/24/2021 19:03	-0.651359741
252	5/24/2021 19:04	-0.627577981
253	5/24/2021 19:05	-0.627577981
254	5/24/2021 19:06	-0.627577981
255	5/24/2021 19:07	-0.627577981
256	5/24/2021 19:08	-0.627577981
257	5/24/2021 19:09	-0.627577981
258	5/24/2021 19:10	-0.627577981
259	5/24/2021 19:11	-0.601581079
260	5/24/2021 19:12	-0.627577981
261	5/24/2021 19:13	-0.651359741
262	5/24/2021 19:14	-0.627577981
263	5/24/2021 19:15	-0.579916995
264	5/24/2021 19:16	-0.603747488
265	5/24/2021 19:17	-0.603747488
266	5/24/2021 19:18	-0.603747488
267	5/24/2021 19:19	-0.532256008
268	5/24/2021 19:20	-0.556086501
269	5/24/2021 19:21	-0.484595022
270	5/24/2021 19:22	-0.579916995
271	5/24/2021 19:23	-0.484595022
272	5/24/2021 19:24	-0.549587276
273	5/24/2021 19:25	-0.532256008
274	5/24/2021 19:26	-0.532256008
275	5/24/2021 19:27	-0.436934036
276	5/24/2021 19:28	-0.436934036
277	5/24/2021 19:29	-0.365442557
278	5/24/2021 19:30	1.6571279
279	5/24/2021 19:31	0.39586616
280	5/24/2021 19:32	0.205368415
281	5/24/2021 19:33	-0.032449185
282	5/24/2021 19:34	-0.056230945
283	5/24/2021 19:35	-0.080012705
284	5/24/2021 19:36	-0.151357984
285	5/24/2021 19:37	-0.198921504
286	5/24/2021 19:38	-0.367608965
287	5/24/2021 19:39	-0.413103543
288	5/24/2021 19:40	-0.365442557
289	5/24/2021 19:41	-0.413103543
290	5/24/2021 19:42	-0.365442557
291	5/24/2021 19:43	-0.436934036
292	5/24/2021 19:44	-0.436934036
293	5/24/2021 19:45	-0.413103543
294	5/24/2021 19:46	-0.436934036
295	5/24/2021 19:47	-0.460764529
296	5/24/2021 19:48	-0.436934036
297	5/24/2021 19:49	-0.436934036
298	5/24/2021 19:50	0.443478413
299	5/24/2021 19:51	0.229150175
300	5/24/2021 19:52	0.125375222
301	5/24/2021 19:53	0.015114335
302	5/24/2021 19:54	0.086459615
303	5/24/2021 19:55	-0.032449185
304	5/24/2021 19:56	0.015114335
305	5/24/2021 19:57	0.015114335
306	5/24/2021 19:58	-0.032449185
307	5/24/2021 19:59	-0.008667425
308	5/24/2021 20:00	-0.032449185
309	5/24/2021 20:01	-0.056230945
310	5/24/2021 20:02	-0.032449185
311	5/24/2021 20:03	-0.008667425
312	5/24/2021 20:04	-0.032449185
313	5/24/2021 20:05	-0.032449185
314	5/24/2021 20:06	-0.030287206
315	5/24/2021 20:07	-0.008667425
316	5/24/2021 20:08	0.015114335
317	5/24/2021 20:09	0.038896095
318	5/24/2021 20:10	0.086459615
319	5/24/2021 20:11	0.134023135
320	5/24/2021 20:12	0.038896095
321	5/24/2021 20:13	0.086459615
322	5/24/2021 20:14	0.086459615
323	5/24/2021 20:15	0.086459615
324	5/24/2021 20:16	0.110241375
325	5/24/2021 20:17	0.157804895
326	5/24/2021 20:18	0.086459615
327	5/24/2021 20:19	0.125375222
328	5/24/2021 20:20	0.205368415
329	5/24/2021 20:21	0.229150175
330	5/24/2021 20:22	0.205368415
331	5/24/2021 20:23	0.157804895
332	5/24/2021 20:24	0.134023135
333	5/24/2021 20:25	0.157804895
334	5/24/2021 20:26	0.205368415
335	5/24/2021 20:27	0.205368415
336	5/24/2021 20:28	0.229150175
337	5/24/2021 20:29	0.229150175
338	5/24/2021 20:30	0.895478051
339	5/24/2021 20:31	1.418969169
340	5/24/2021 20:32	1.06209657
341	5/24/2021 20:33	0.800497211
342	5/24/2021 20:34	0.538897851
343	5/24/2021 20:35	0.562679611
344	5/24/2021 20:36	0.515116091
345	5/24/2021 20:37	0.467455105
346	5/24/2021 20:38	0.515116091
347	5/24/2021 20:39	0.515116091
348	5/24/2021 20:40	0.443624612
349	5/24/2021 20:41	0.395963626
350	5/24/2021 20:42	0.395963626
351	5/24/2021 20:43	0.395963626
352	5/24/2021 20:44	0.252980668
353	5/24/2021 20:45	0.229150175
354	5/24/2021 20:46	0.229150175
355	5/24/2021 20:47	0.229150175
356	5/24/2021 20:48	0.229150175
357	5/24/2021 20:49	0.229150175
358	5/24/2021 20:50	0.229150175
359	5/24/2021 20:51	0.229150175
360	5/24/2021 20:52	0.229150175
361	5/24/2021 20:53	0.229150175
362	5/24/2021 20:54	0.229150175
363	5/24/2021 20:55	0.205368415
364	5/24/2021 20:56	0.229150175
365	5/24/2021 20:57	0.229150175
366	5/24/2021 20:58	0.229150175
367	5/24/2021 20:59	0.229150175
368	5/24/2021 21:00	0.229150175
369	5/24/2021 21:01	0.229150175
370	5/24/2021 21:02	0.229150175
371	5/24/2021 21:03	0.229150175
372	5/24/2021 21:04	0.229150175
373	5/24/2021 21:05	0.229150175
374	5/24/2021 21:06	1.442848395
375	5/24/2021 21:07	1.419164101
376	5/24/2021 21:08	1.656981701
377	5/24/2021 21:09	1.10966009
378	5/24/2021 21:10	1.08587833
379	5/24/2021 21:11	1.871309939
380	5/24/2021 21:12	1.60956438
381	5/24/2021 21:13	1.538072901
382	5/24/2021 21:14	1.397256351
383	5/24/2021 21:15	1.29991417
384	5/24/2021 21:16	1.10966009
385	5/24/2021 21:17	0.99075129
386	5/24/2021 21:18	0.871842491
387	5/24/2021 21:19	0.895624251
388	5/24/2021 21:20	0.824278971
389	5/24/2021 21:21	0.776715451
390	5/24/2021 21:22	0.800497211
391	5/24/2021 21:23	0.776715451
392	5/24/2021 21:24	0.800497211
393	5/24/2021 21:25	0.800497211
394	5/24/2021 21:26	0.800497211
395	5/24/2021 21:27	0.776715451
396	5/24/2021 21:28	0.774553473
397	5/24/2021 21:29	0.800497211
398	5/24/2021 21:30	0.634024891
399	5/24/2021 21:31	0.705370171
400	5/24/2021 21:32	0.705370171
401	5/24/2021 21:33	0.657806651
402	5/24/2021 21:34	0.634024891
403	5/24/2021 21:35	0.610243131
404	5/24/2021 21:36	0.657806651
405	5/24/2021 21:37	0.634024891
406	5/24/2021 21:38	0.681588411
407	5/24/2021 21:39	0.586461371
408	5/24/2021 21:40	0.562679611
409	5/24/2021 21:41	1.776085433
410	5/24/2021 21:42	1.241593922
411	5/24/2021 21:43	1.79981846
412	5/24/2021 21:44	1.08587833
413	5/24/2021 21:45	0.800497211
414	5/24/2021 21:46	1.490558114
415	5/24/2021 21:47	1.799720993
416	5/24/2021 21:48	1.633199941
417	5/24/2021 21:49	1.918727259
418	5/24/2021 21:50	1.918775992
419	5/24/2021 21:51	2.466097603
420	5/24/2021 21:52	1.609466914
421	5/24/2021 21:53	1.25235065
422	5/24/2021 21:54	1.08587833
423	5/24/2021 21:55	1.008047116
424	5/24/2021 21:56	1.01453305
425	5/24/2021 21:57	0.895624251
426	5/24/2021 21:58	0.824278971
427	5/24/2021 21:59	0.824278971
428	5/24/2021 22:00	1.133636782
429	5/24/2021 22:01	1.466581422
430	5/24/2021 22:02	1.13344185
431	5/24/2021 22:03	1.06209657
432	5/24/2021 22:04	1.228763822
433	5/24/2021 22:05	1.299962903
434	5/24/2021 22:06	1.942557752
435	5/24/2021 22:07	1.561854661
436	5/24/2021 22:08	1.20478713
437	5/24/2021 22:09	1.08587833
438	5/24/2021 22:10	1.06209657
439	5/24/2021 22:11	1.01453305
440	5/24/2021 22:12	0.824278971
441	5/24/2021 22:13	1.966436979
442	5/24/2021 22:14	1.70469142
443	5/24/2021 22:15	1.34747769
444	5/24/2021 22:16	1.062194036
445	5/24/2021 22:17	2.37092183
446	5/24/2021 22:18	1.752352406
447	5/24/2021 22:19	1.490411915
448	5/24/2021 22:20	2.156788524
449	5/24/2021 22:21	1.966388245
450	5/24/2021 22:22	1.704788886
451	5/24/2021 22:23	1.397415841
452	5/24/2021 22:24	2.29957655
453	5/24/2021 22:25	1.657079167
454	5/24/2021 22:26	1.32369593
455	5/24/2021 22:27	1.15722361
456	5/24/2021 22:28	1.15722361
457	5/24/2021 22:29	1.08587833
458	5/24/2021 22:30	1.10966009
459	5/24/2021 22:31	1.08587833
460	5/24/2021 22:32	1.08587833
461	5/24/2021 22:33	1.08587833
462	5/24/2021 22:34	1.06209657
463	5/24/2021 22:35	1.752206207
464	5/24/2021 22:36	2.132860565
465	5/24/2021 22:37	1.657225366
466	5/24/2021 22:38	1.466581422
467	5/24/2021 22:39	1.371259449
468	5/24/2021 22:40	1.32369593
469	5/24/2021 22:41	1.22856889
470	5/24/2021 22:42	1.08587833
471	5/24/2021 22:43	1.08587833
472	5/24/2021 22:44	1.06209657
473	5/24/2021 22:45	1.08587833
474	5/24/2021 22:46	1.06209657
475	5/24/2021 22:47	1.03831481
476	5/24/2021 22:48	1.08587833
477	5/24/2021 22:49	1.03831481
478	5/24/2021 22:50	1.033990854
479	5/24/2021 22:51	1.01453305
480	5/24/2021 22:52	0.99075129
481	5/24/2021 22:53	0.96696953
482	5/24/2021 22:54	0.919406011
483	5/24/2021 22:55	0.919406011
484	5/24/2021 22:56	0.871842491
485	5/24/2021 22:57	1.728424447
486	5/24/2021 22:58	1.847479446
487	5/24/2021 22:59	1.25235065
488	5/24/2021 23:00	1.08587833
489	5/24/2021 23:01	1.08587833
490	5/24/2021 23:02	0.99075129
491	5/24/2021 23:03	1.133636782
492	5/24/2021 23:04	2.591678409
493	5/24/2021 23:05	1.871163739
494	5/24/2021 23:06	1.75225494
495	5/24/2021 23:07	1.895140432
496	5/24/2021 23:08	1.871261206
497	5/24/2021 23:09	1.29991417
498	5/24/2021 23:10	1.13344185
499	5/24/2021 23:11	1.08587833
500	5/24/2021 23:12	1.01453305
501	5/24/2021 23:13	0.919406011
502	5/24/2021 23:14	0.824278971
503	5/24/2021 23:15	0.824278971
504	5/24/2021 23:16	0.824278971
505	5/24/2021 23:17	0.824278971
506	5/24/2021 23:18	0.826440949
507	5/24/2021 23:19	0.800497211
508	5/24/2021 23:20	0.776715451
509	5/24/2021 23:21	0.800497211
510	5/24/2021 23:22	0.800497211
511	5/24/2021 23:23	0.776715451
512	5/24/2021 23:24	0.729151931
513	5/24/2021 23:25	0.752933691
514	5/24/2021 23:26	0.729151931
515	5/24/2021 23:27	0.752933691
516	5/24/2021 23:28	0.681588411
517	5/24/2021 23:29	0.729151931
518	5/24/2021 23:30	0.705370171
519	5/24/2021 23:31	1.966436979
520	5/24/2021 23:32	1.215597021
521	5/24/2021 23:33	1.06209657
522	5/24/2021 23:34	0.99075129
523	5/24/2021 23:35	0.895624251
524	5/24/2021 23:36	0.871842491
525	5/24/2021 23:37	0.824278971
526	5/24/2021 23:38	0.800497211
527	5/24/2021 23:39	0.800497211
528	5/24/2021 23:40	0.800497211
529	5/24/2021 23:41	0.800497211
530	5/24/2021 23:42	0.800497211
531	5/24/2021 23:43	0.800497211
532	5/24/2021 23:44	0.800497211
533	5/24/2021 23:45	0.696722258
534	5/24/2021 23:46	0.752933691
535	5/24/2021 23:47	1.205030795
536	5/24/2021 23:48	1.466581422
537	5/24/2021 23:49	1.13344185
538	5/24/2021 23:50	1.08587833
539	5/24/2021 23:51	1.633297407
540	5/24/2021 23:52	1.395089943
541	5/24/2021 23:53	1.25235065
542	5/24/2021 23:54	1.15722361
543	5/24/2021 23:55	1.08587833
544	5/24/2021 23:56	1.728521913
545	5/24/2021 23:57	1.371308183
546	5/24/2021 23:58	1.82360022
547	5/24/2021 23:59	1.605231563
548	5/25/2021 0:00	0.583645815
549	5/25/2021 0:01	0.558430442
550	5/25/2021 0:02	0.44519331
551	5/25/2021 0:03	0.432611406
552	5/25/2021 0:04	0.407447599
553	5/25/2021 0:05	0.407447599
554	5/25/2021 0:06	0.331956177
555	5/25/2021 0:07	0.344538081
556	5/25/2021 0:08	0.294210466
557	5/25/2021 0:09	0.369701888
558	5/25/2021 0:10	0.281628563
559	5/25/2021 0:11	0.256464756
560	5/25/2021 0:12	0.256464756
561	5/25/2021 0:13	0.256464756
562	5/25/2021 0:14	0.256464756
563	5/25/2021 0:15	0.231300948
564	5/25/2021 0:16	0.256464756
565	5/25/2021 0:17	0.206137141
566	5/25/2021 0:18	0.218719045
567	5/25/2021 0:19	0.231300948
568	5/25/2021 0:20	0.180973334
569	5/25/2021 0:21	0.193555238
570	5/25/2021 0:22	0.16839143
571	5/25/2021 0:23	0.16839143
572	5/25/2021 0:24	0.206137141
573	5/25/2021 0:25	0.16839143
574	5/25/2021 0:26	0.16839143
575	5/25/2021 0:27	0.206137141
576	5/25/2021 0:28	0.22901333
577	5/25/2021 0:29	0.193555238
578	5/25/2021 0:30	0.155809527
579	5/25/2021 0:31	0.16839143
580	5/25/2021 0:32	0.193555238
581	5/25/2021 0:33	0.130645719
582	5/25/2021 0:34	0.130645719
583	5/25/2021 0:35	0.155809527
584	5/25/2021 0:36	0.155809527
585	5/25/2021 0:37	0.143227623
586	5/25/2021 0:38	0.130645719
587	5/25/2021 0:39	0.105481912
588	5/25/2021 0:40	0.118063816
589	5/25/2021 0:41	0.105481912
590	5/25/2021 0:42	0.119207625
591	5/25/2021 0:43	0.105481912
592	5/25/2021 0:44	0.118063816
593	5/25/2021 0:45	0.118063816
594	5/25/2021 0:46	0.105481912
595	5/25/2021 0:47	0.118063816
596	5/25/2021 0:48	0.105481912
597	5/25/2021 0:49	0.105481912
598	5/25/2021 0:50	0.105481912
599	5/25/2021 0:51	0.407550729
600	5/25/2021 0:52	0.533266635
601	5/25/2021 0:53	0.457775213
602	5/25/2021 0:54	0.407447599
603	5/25/2021 0:55	0.709619547
604	5/25/2021 0:56	0.805802668
605	5/25/2021 0:57	0.571038129
606	5/25/2021 0:58	0.508102828
607	5/25/2021 0:59	0.936248507
608	5/25/2021 1:00	0.394891478
609	5/25/2021 1:01	0.042366133
610	5/25/2021 1:02	-0.083556033
611	5/25/2021 1:03	-0.133883648
612	5/25/2021 1:04	-0.10871984
613	5/25/2021 1:05	-0.121301744
614	5/25/2021 1:06	-0.171629358
615	5/25/2021 1:07	-0.10871984
616	5/25/2021 1:08	-0.058392226
617	5/25/2021 1:09	-0.07097413
618	5/25/2021 1:10	0.294133119
619	5/25/2021 1:11	0.242739043
620	5/25/2021 1:12	0.118063816
621	5/25/2021 1:13	0.848149399
622	5/25/2021 1:14	0.495520924
623	5/25/2021 1:15	0.420081068
624	5/25/2021 1:16	0.873313207
625	5/25/2021 1:17	0.457775213
626	5/25/2021 1:18	0.269046659
627	5/25/2021 1:19	0.52086521
628	5/25/2021 1:20	0.734860702
629	5/25/2021 1:21	0.495520924
630	5/25/2021 1:22	0.369701888
631	5/25/2021 1:23	0.269046659
632	5/25/2021 1:24	0.269046659
633	5/25/2021 1:25	0.256464756
634	5/25/2021 1:26	0.243882852
635	5/25/2021 1:27	0.256464756
636	5/25/2021 1:28	0.218719045
637	5/25/2021 1:29	0.306843935
638	5/25/2021 1:30	0.69701186
639	5/25/2021 1:31	0.457775213
640	5/25/2021 1:32	0.508180176
641	5/25/2021 1:33	0.898451231
642	5/25/2021 1:34	1.049537205
643	5/25/2021 1:35	0.9110847
644	5/25/2021 1:36	1.326467997
645	5/25/2021 1:37	1.590894234
646	5/25/2021 1:38	1.339127249
647	5/25/2021 1:39	1.052978009
648	5/25/2021 1:40	0.936196942
649	5/25/2021 1:41	0.86070552
650	5/25/2021 1:42	0.835541713
651	5/25/2021 1:43	0.835541713
652	5/25/2021 1:44	1.011688364
653	5/25/2021 1:45	0.948778846
654	5/25/2021 1:46	0.936196942
655	5/25/2021 1:47	0.86070552
656	5/25/2021 1:48	0.848123617
657	5/25/2021 1:49	0.734886484
658	5/25/2021 1:50	0.684507304
659	5/25/2021 1:51	1.062119109
660	5/25/2021 1:52	0.923615038
661	5/25/2021 1:53	0.805802668
662	5/25/2021 1:54	0.671899618
663	5/25/2021 1:55	0.63407656
664	5/25/2021 1:56	0.558430442
665	5/25/2021 1:57	0.558430442
666	5/25/2021 1:58	0.520684732
667	5/25/2021 1:59	0.545848539
668	5/25/2021 2:00	0.482939021
669	5/25/2021 2:01	0.407447599
670	5/25/2021 2:02	0.407447599
671	5/25/2021 2:03	0.407447599
672	5/25/2021 2:04	0.684404174
673	5/25/2021 2:05	0.999183808
674	5/25/2021 2:06	0.709722677
675	5/25/2021 2:07	0.621468873
676	5/25/2021 2:08	0.558430442
677	5/25/2021 2:09	0.533266635
678	5/25/2021 2:10	1.200648961
679	5/25/2021 2:11	0.86070552
680	5/25/2021 2:12	0.722304581
681	5/25/2021 2:13	0.571038129
682	5/25/2021 2:14	0.533266635
683	5/25/2021 2:15	0.508102828
684	5/25/2021 2:16	0.973994218
685	5/25/2021 2:17	0.810377906
686	5/25/2021 2:18	0.709722677
687	5/25/2021 2:19	0.63407656
688	5/25/2021 2:20	0.558430442
689	5/25/2021 2:21	0.558430442
690	5/25/2021 2:22	0.544704729
691	5/25/2021 2:23	0.470357117
692	5/25/2021 2:24	0.407447599
693	5/25/2021 2:25	0.407447599
694	5/25/2021 2:26	0.407447599
695	5/25/2021 2:27	0.684429957
696	5/25/2021 2:28	0.785214099
697	5/25/2021 2:29	0.697114991
698	5/25/2021 2:30	0.558430442
699	5/25/2021 2:31	0.533266635
700	5/25/2021 2:32	0.420029503
701	5/25/2021 2:33	0.948830411
702	5/25/2021 2:34	0.697089208
703	5/25/2021 2:35	0.571038129
704	5/25/2021 2:36	0.874403107
705	5/25/2021 2:37	0.772632195
706	5/25/2021 2:38	0.608861187
707	5/25/2021 2:39	0.545848539
708	5/25/2021 2:40	0.495520924
709	5/25/2021 2:41	0.696986078
710	5/25/2021 2:42	0.898477014
711	5/25/2021 2:43	0.608861187
712	5/25/2021 2:44	0.545848539
713	5/25/2021 2:45	0.470357117
714	5/25/2021 2:46	0.407447599
715	5/25/2021 2:47	0.77258063
716	5/25/2021 2:48	1.326545345
717	5/25/2021 2:49	0.482964803
718	5/25/2021 2:50	0.407447599
719	5/25/2021 2:51	0.357119985
720	5/25/2021 2:52	0.294210466
721	5/25/2021 2:53	0.281628563
722	5/25/2021 2:54	0.256464756
723	5/25/2021 2:55	0.256464756
724	5/25/2021 2:56	0.256464756
725	5/25/2021 2:57	0.256464756
726	5/25/2021 2:58	0.256464756
727	5/25/2021 2:59	0.243882852
728	5/25/2021 3:00	0.256464756
729	5/25/2021 3:01	0.231300948
730	5/25/2021 3:02	0.835567496
731	5/25/2021 3:03	0.621468873
732	5/25/2021 3:04	0.558430442
733	5/25/2021 3:05	0.50352759
734	5/25/2021 3:06	0.407447599
735	5/25/2021 3:07	0.407447599
736	5/25/2021 3:08	0.407447599
737	5/25/2021 3:09	0.382283792
738	5/25/2021 3:10	0.382283792
739	5/25/2021 3:11	0.30679237
740	5/25/2021 3:12	0.319374274
741	5/25/2021 3:13	0.382283792
742	5/25/2021 3:14	0.331956177
743	5/25/2021 3:15	0.331956177
744	5/25/2021 3:16	0.407447599
745	5/25/2021 3:17	1.099916385
746	5/25/2021 3:18	0.797796002
747	5/25/2021 3:19	0.585938121
748	5/25/2021 3:20	0.482939021
749	5/25/2021 3:21	0.407447599
750	5/25/2021 3:22	0.394865695
751	5/25/2021 3:23	0.382283792
752	5/25/2021 3:24	0.369701888
753	5/25/2021 3:25	0.873313207
754	5/25/2021 3:26	0.608861187
755	5/25/2021 3:27	0.545848539
756	5/25/2021 3:28	0.432611406
757	5/25/2021 3:29	0.432611406
758	5/25/2021 3:30	0.407447599
759	5/25/2021 3:31	0.407447599
760	5/25/2021 3:32	0.382283792
761	5/25/2021 3:33	0.338819034
762	5/25/2021 3:34	0.545951669
763	5/25/2021 3:35	0.495520924
764	5/25/2021 3:36	0.407447599
765	5/25/2021 3:37	0.394865695
766	5/25/2021 3:38	0.369701888
767	5/25/2021 3:39	0.319374274
768	5/25/2021 3:40	0.797821785
769	5/25/2021 3:41	0.470357117
770	5/25/2021 3:42	0.822985592
771	5/25/2021 3:43	0.583645815
772	5/25/2021 3:44	0.520684732
773	5/25/2021 3:45	0.508102828
774	5/25/2021 3:46	0.44519331
775	5/25/2021 3:47	0.407447599
776	5/25/2021 3:48	0.331956177
777	5/25/2021 3:49	0.319374274
778	5/25/2021 3:50	1.125080192
779	5/25/2021 3:51	0.545951669
780	5/25/2021 3:52	0.281628563
781	5/25/2021 3:53	0.143227623
782	5/25/2021 3:54	0.420158416
783	5/25/2021 3:55	0.508154393
784	5/25/2021 3:56	0.294210466
785	5/25/2021 3:57	0.155809527
786	5/25/2021 3:58	0.118063816
787	5/25/2021 3:59	0.105481912
788	5/25/2021 4:00	0.092874226
789	5/25/2021 4:01	0.08026654
790	5/25/2021 4:02	0.077974233
791	5/25/2021 4:03	0.092874226
792	5/25/2021 4:04	0.130619937
793	5/25/2021 4:05	0.785110968
794	5/25/2021 4:06	0.77258063
795	5/25/2021 4:07	0.482939021
796	5/25/2021 4:08	0.319374274
797	5/25/2021 4:09	0.256464756
798	5/25/2021 4:10	0.206137141
799	5/25/2021 4:11	0.193555238
800	5/25/2021 4:12	0.193555238
801	5/25/2021 4:13	0.180973334
802	5/25/2021 4:14	0.105481912
803	5/25/2021 4:15	0.16839143
804	5/25/2021 4:16	0.160384764
805	5/25/2021 4:17	0.697089208
806	5/25/2021 4:18	0.571115476
807	5/25/2021 4:19	0.407447599
808	5/25/2021 4:20	0.420029503
809	5/25/2021 4:21	0.394865695
810	5/25/2021 4:22	0.294210466
811	5/25/2021 4:23	0.269046659
812	5/25/2021 4:24	0.243882852
813	5/25/2021 4:25	0.193555238
814	5/25/2021 4:26	0.118063816
815	5/25/2021 4:27	0.747442605
816	5/25/2021 4:28	0.608861187
817	5/25/2021 4:29	0.697037643
818	5/25/2021 4:30	0.462350451
819	5/25/2021 4:31	0.420029503
820	5/25/2021 4:32	0.407447599
821	5/25/2021 4:33	0.445244875
822	5/25/2021 4:34	0.99920959
823	5/25/2021 4:35	0.621468873
824	5/25/2021 4:36	0.495520924
825	5/25/2021 4:37	0.457775213
826	5/25/2021 4:38	0.407447599
827	5/25/2021 4:39	0.407447599
828	5/25/2021 4:40	0.382283792
829	5/25/2021 4:41	0.357119985
830	5/25/2021 4:42	0.30679237
831	5/25/2021 4:43	0.344589646
832	5/25/2021 4:44	1.355028075
833	5/25/2021 4:45	1.704182932
834	5/25/2021 4:46	1.729398304
835	5/25/2021 4:47	1.729398304
836	5/25/2021 4:48	1.716790618
837	5/25/2021 4:49	1.74200599
838	5/25/2021 4:50	1.691575246
839	5/25/2021 4:51	1.74200599
840	5/25/2021 4:52	1.729398304
841	5/25/2021 4:53	1.704182932
842	5/25/2021 4:54	1.615954911
843	5/25/2021 4:55	0.974020001
844	5/25/2021 4:56	0.810377906
845	5/25/2021 4:57	0.797796002
846	5/25/2021 4:58	0.760050291
847	5/25/2021 4:59	0.99804703
848	5/25/2021 5:00	1.540437707
849	5/25/2021 5:01	1.313963442
850	5/25/2021 5:02	1.049511422
851	5/25/2021 5:03	0.923615038
852	5/25/2021 5:04	0.86070552
853	5/25/2021 5:05	0.772632195
854	5/25/2021 5:06	0.709722677
855	5/25/2021 5:07	0.684507304
856	5/25/2021 5:08	0.608861187
857	5/25/2021 5:09	0.558430442
858	5/25/2021 5:10	0.508102828
859	5/25/2021 5:11	0.44519331
860	5/25/2021 5:12	0.420029503
861	5/25/2021 5:13	0.379996173
862	5/25/2021 5:14	0.508205958
863	5/25/2021 5:15	0.961412314
864	5/25/2021 5:16	0.974020001
865	5/25/2021 5:17	0.898451231
866	5/25/2021 5:18	0.709696894
867	5/25/2021 5:19	1.150218216
868	5/25/2021 5:20	1.188067058
869	5/25/2021 5:21	0.911033135
870	5/25/2021 5:22	0.709722677
871	5/25/2021 5:23	0.608861187
872	5/25/2021 5:24	0.520684732
873	5/25/2021 5:25	0.709567981
874	5/25/2021 5:26	1.049537205
875	5/25/2021 5:27	0.833254094
876	5/25/2021 5:28	0.709722677
877	5/25/2021 5:29	0.520710514
878	5/25/2021 5:30	1.112472506
879	5/25/2021 5:31	0.722278798
880	5/25/2021 5:32	0.508102828
881	5/25/2021 5:33	1.04958877
882	5/25/2021 5:34	0.835567496
883	5/25/2021 5:35	0.571063911
884	5/25/2021 5:36	0.407447599
885	5/25/2021 5:37	0.294210466
886	5/25/2021 5:38	0.294210466
887	5/25/2021 5:39	0.281628563
888	5/25/2021 5:40	0.180973334
889	5/25/2021 5:41	0.697089208
890	5/25/2021 5:42	0.434927152
891	5/25/2021 5:43	0.269046659
892	5/25/2021 5:44	0.118063816
893	5/25/2021 5:45	0.055051167
894	5/25/2021 5:46	0.709671112
895	5/25/2021 5:47	0.206137141
896	5/25/2021 5:48	-0.033125288
897	5/25/2021 5:49	-0.221956973
898	5/25/2021 5:50	-0.335194105
899	5/25/2021 5:51	-0.385599068
900	5/25/2021 5:52	-0.473852871
901	5/25/2021 5:53	-0.461245185
902	5/25/2021 5:54	-0.499068244
903	5/25/2021 5:55	-0.499068244
904	5/25/2021 5:56	-0.512793957
905	5/25/2021 5:57	-0.511650147
906	5/25/2021 5:58	-0.524232051
907	5/25/2021 5:59	-0.524232051
908	5/25/2021 6:00	-0.499068244
909	5/25/2021 6:01	-0.561977762
910	5/25/2021 6:02	-0.536813954
911	5/25/2021 6:03	-0.561977762
912	5/25/2021 6:04	-0.561977762
913	5/25/2021 6:05	-0.599723473
914	5/25/2021 6:06	-0.599723473
915	5/25/2021 6:07	-0.62488728
916	5/25/2021 6:08	-0.612305376
917	5/25/2021 6:09	-0.587141569
918	5/25/2021 6:10	-0.622599661
919	5/25/2021 6:11	-0.62488728
920	5/25/2021 6:12	-0.574559665
921	5/25/2021 6:13	-0.637469183
922	5/25/2021 6:14	-0.561951979
923	5/25/2021 6:15	-0.62488728
924	5/25/2021 6:16	-0.599723473
925	5/25/2021 6:17	-0.637469183
926	5/25/2021 6:18	-0.637469183
927	5/25/2021 6:19	-0.637469183
928	5/25/2021 6:20	-0.650051087
929	5/25/2021 6:21	-0.587090004
930	5/25/2021 6:22	-0.650051087
931	5/25/2021 6:23	-0.498965113
932	5/25/2021 6:24	-0.6637768
933	5/25/2021 6:25	-0.650051087
934	5/25/2021 6:26	-0.662632991
935	5/25/2021 6:27	-0.675214894
936	5/25/2021 6:28	-0.662632991
937	5/25/2021 6:29	-0.687796798
938	5/25/2021 6:30	-0.650051087
939	5/25/2021 6:31	-0.650051087
940	5/25/2021 6:32	-0.662632991
941	5/25/2021 6:33	-0.675214894
942	5/25/2021 6:34	-0.700378701
943	5/25/2021 6:35	-0.675214894
944	5/25/2021 6:36	-0.650051087
945	5/25/2021 6:37	-0.700378701
946	5/25/2021 6:38	-0.650051087
947	5/25/2021 6:39	-0.6637768
948	5/25/2021 6:40	-0.650051087
949	5/25/2021 6:41	-0.662632991
950	5/25/2021 6:42	-0.650051087
951	5/25/2021 6:43	-0.662632991
952	5/25/2021 6:44	-0.662632991
953	5/25/2021 6:45	-0.121250179
954	5/25/2021 6:46	-0.398206754
955	5/25/2021 6:47	-0.486460557
956	5/25/2021 6:48	-0.486460557
957	5/25/2021 6:49	-0.511650147
958	5/25/2021 6:50	-0.587141569
959	5/25/2021 6:51	-0.587141569
960	5/25/2021 6:52	-0.587141569
961	5/25/2021 6:53	-0.636325374
962	5/25/2021 6:54	-0.62488728
963	5/25/2021 6:55	-0.612305376
964	5/25/2021 6:56	-0.070922564
965	5/25/2021 6:57	-0.121275961
966	5/25/2021 6:58	-0.284866491
967	5/25/2021 6:59	-0.385599068
968	5/25/2021 7:00	-0.486460557
969	5/25/2021 7:01	-0.499068244
970	5/25/2021 7:02	-0.499068244
971	5/25/2021 7:03	-0.511650147
972	5/25/2021 7:04	-0.499068244
973	5/25/2021 7:05	-0.549395858
974	5/25/2021 7:06	-0.587141569
975	5/25/2021 7:07	-0.553971096
976	5/25/2021 7:08	-0.536813954
977	5/25/2021 7:09	-0.62488728
978	5/25/2021 7:10	-0.574559665
979	5/25/2021 7:11	-0.599723473
980	5/25/2021 7:12	-0.612305376
981	5/25/2021 7:13	-0.599723473
982	5/25/2021 7:14	-0.62488728
983	5/25/2021 7:15	-0.637469183
984	5/25/2021 7:16	-0.637469183
985	5/25/2021 7:17	-0.637469183
986	5/25/2021 7:18	-0.650051087
987	5/25/2021 7:19	-0.650051087
988	5/25/2021 7:20	-0.650051087
989	5/25/2021 7:21	-0.650051087
990	5/25/2021 7:22	-0.650051087
991	5/25/2021 7:23	-0.650051087
992	5/25/2021 7:24	-0.637469183
993	5/25/2021 7:25	-0.650051087
994	5/25/2021 7:26	-0.650051087
995	5/25/2021 7:27	-0.650051087
996	5/25/2021 7:28	-0.650051087
997	5/25/2021 7:29	-0.650051087
998	5/25/2021 7:30	-0.549344293
999	5/25/2021 7:31	-0.347827574
1000	5/25/2021 7:32	-0.436029813
1001	5/25/2021 7:33	-0.486460557
1002	5/25/2021 7:34	-0.499068244
1003	5/25/2021 7:35	-0.499068244
1004	5/25/2021 7:36	-0.540245383
1005	5/25/2021 7:37	-0.574559665
1006	5/25/2021 7:38	-0.637469183
1007	5/25/2021 7:39	-0.574559665
1008	5/25/2021 7:40	-0.650051087
1009	5/25/2021 7:41	-0.650051087
1010	5/25/2021 7:42	-0.650051087
1011	5/25/2021 7:43	-0.650051087
1012	5/25/2021 7:44	-0.662632991
1013	5/25/2021 7:45	-0.473801306
1014	5/25/2021 7:46	0.1682883
1015	5/25/2021 7:47	-0.171629358
1016	5/25/2021 7:48	-0.372991382
1017	5/25/2021 7:49	-0.473827089
1018	5/25/2021 7:50	-0.169426119
1019	5/25/2021 7:51	-0.146413986
1020	5/25/2021 7:52	-0.398206754
1021	5/25/2021 7:53	-0.511650147
1022	5/25/2021 7:54	-0.612305376
1023	5/25/2021 7:55	-0.637469183
1024	5/25/2021 7:56	-0.650051087
1025	5/25/2021 7:57	-0.650051087
1026	5/25/2021 7:58	-0.650051087
1027	5/25/2021 7:59	-0.675214894
1028	5/25/2021 8:00	-0.650051087
1029	5/25/2021 8:01	-0.650051087
1030	5/25/2021 8:02	-0.650051087
1031	5/25/2021 8:03	-0.675214894
1032	5/25/2021 8:04	-0.650051087
1033	5/25/2021 8:05	-0.033151071
1034	5/25/2021 8:06	0.180947551
1035	5/25/2021 8:07	0.029810012
1036	5/25/2021 8:08	0.117960685
1037	5/25/2021 8:09	0.571141259
1038	5/25/2021 8:10	0.432662971
1039	5/25/2021 8:11	0.608938535
1040	5/25/2021 8:12	-0.020543385
1041	5/25/2021 8:13	-0.272284587
1042	5/25/2021 8:14	-0.398206754
1043	5/25/2021 8:15	-0.499068244
1044	5/25/2021 8:16	-0.574559665
1045	5/25/2021 8:17	-0.62488728
1046	5/25/2021 8:18	-0.650051087
1047	5/25/2021 8:19	-0.636325374
1048	5/25/2021 8:20	-0.637469183
1049	5/25/2021 8:21	-0.662632991
1050	5/25/2021 8:22	-0.637469183
1051	5/25/2021 8:23	-0.650051087
1052	5/25/2021 8:24	-0.650051087
1053	5/25/2021 8:25	-0.650051087
1054	5/25/2021 8:26	-0.662632991
1055	5/25/2021 8:27	-0.662632991
1056	5/25/2021 8:28	-0.675214894
1057	5/25/2021 8:29	-0.650051087
1058	5/25/2021 8:30	-0.637469183
1059	5/25/2021 8:31	-0.650051087
1060	5/25/2021 8:32	-0.650051087
1061	5/25/2021 8:33	-0.6637768
1062	5/25/2021 8:34	-0.662632991
1063	5/25/2021 8:35	-0.675214894
1064	5/25/2021 8:36	-0.650051087
1065	5/25/2021 8:37	-0.662632991
1066	5/25/2021 8:38	-0.650051087
1067	5/25/2021 8:39	-0.662632991
1068	5/25/2021 8:40	-0.675214894
1069	5/25/2021 8:41	-0.662632991
1070	5/25/2021 8:42	-0.662632991
1071	5/25/2021 8:43	-0.650051087
1072	5/25/2021 8:44	-0.675214894
1073	5/25/2021 8:45	-0.662632991
1074	5/25/2021 8:46	-0.662632991
1075	5/25/2021 8:47	-0.650051087
1076	5/25/2021 8:48	-0.675214894
1077	5/25/2021 8:49	-0.662632991
1078	5/25/2021 8:50	-0.662632991
1079	5/25/2021 8:51	-0.650051087
1080	5/25/2021 8:52	-0.687796798
1081	5/25/2021 8:53	-0.662632991
1082	5/25/2021 8:54	-0.675214894
1083	5/25/2021 8:55	-0.675214894
1084	5/25/2021 8:56	-0.662632991
1085	5/25/2021 8:57	-0.662632991
1086	5/25/2021 8:58	-0.700378701
1087	5/25/2021 8:59	-0.700378701
1088	5/25/2021 9:00	-0.712960605
1089	5/25/2021 9:01	-0.746131078
1090	5/25/2021 9:02	-0.700378701
1091	5/25/2021 9:03	-0.712960605
1092	5/25/2021 9:04	-0.738124412
1093	5/25/2021 9:05	-0.687796798
1094	5/25/2021 9:06	-0.675214894
1095	5/25/2021 9:07	-0.675214894
1096	5/25/2021 9:08	-0.700378701
1097	5/25/2021 9:09	-0.712960605
1098	5/25/2021 9:10	-0.700378701
1099	5/25/2021 9:11	-0.725542509
1100	5/25/2021 9:12	-0.712960605
1101	5/25/2021 9:13	-0.712960605
1102	5/25/2021 9:14	-0.76328822
1103	5/25/2021 9:15	-0.687796798
1104	5/25/2021 9:16	-0.746131078
1105	5/25/2021 9:17	-0.76328822
1106	5/25/2021 9:18	-0.738124412
1107	5/25/2021 9:19	-0.738124412
1108	5/25/2021 9:20	-0.725542509
1109	5/25/2021 9:21	-0.750706316
1110	5/25/2021 9:22	-0.687796798
1111	5/25/2021 9:23	-0.725542509
1112	5/25/2021 9:24	-0.712960605
1113	5/25/2021 9:25	-0.725542509
1114	5/25/2021 9:26	-0.750706316
1115	5/25/2021 9:27	-0.725542509
1116	5/25/2021 9:28	-0.712960605
1117	5/25/2021 9:29	-0.76328822
1118	5/25/2021 9:30	-0.773582504
1119	5/25/2021 9:31	-0.725542509
1120	5/25/2021 9:32	-0.725542509
1121	5/25/2021 9:33	-0.700378701
1122	5/25/2021 9:34	-0.738124412
1123	5/25/2021 9:35	-0.750706316
1124	5/25/2021 9:36	-0.738124412
1125	5/25/2021 9:37	-0.712960605
1126	5/25/2021 9:38	-0.687796798
1127	5/25/2021 9:39	-0.738124412
1128	5/25/2021 9:40	-0.712960605
1129	5/25/2021 9:41	-0.725542509
1130	5/25/2021 9:42	-0.76328822
1131	5/25/2021 9:43	-0.712960605
1132	5/25/2021 9:44	-0.787308217
1133	5/25/2021 9:45	-0.76328822
1134	5/25/2021 9:46	-0.775870123
1135	5/25/2021 9:47	-0.76328822
1136	5/25/2021 9:48	-0.76328822
1137	5/25/2021 9:49	-0.738124412
1138	5/25/2021 9:50	-0.738124412
1139	5/25/2021 9:51	-0.775870123
1140	5/25/2021 9:52	-0.750706316
1141	5/25/2021 9:53	-0.788452027
1142	5/25/2021 9:54	-0.80103393
1143	5/25/2021 9:55	-0.80103393
1144	5/25/2021 9:56	-0.712960605
1145	5/25/2021 9:57	-0.788452027
1146	5/25/2021 9:58	-0.773582504
1147	5/25/2021 9:59	-0.76328822
1148	5/25/2021 10:00	-0.775870123
1149	5/25/2021 10:01	-0.76328822
1150	5/25/2021 10:02	-0.775870123
1151	5/25/2021 10:03	-0.725542509
1152	5/25/2021 10:04	-0.80103393
1153	5/25/2021 10:05	-0.76328822
1154	5/25/2021 10:06	-0.76328822
1155	5/25/2021 10:07	-0.738124412
1156	5/25/2021 10:08	-0.738124412
1157	5/25/2021 10:09	-0.76328822
1158	5/25/2021 10:10	-0.712960605
1159	5/25/2021 10:11	-0.788452027
1160	5/25/2021 10:12	-0.759856791
1161	5/25/2021 10:13	-0.750706316
1162	5/25/2021 10:14	-0.76328822
1163	5/25/2021 10:15	-0.725542509
1164	5/25/2021 10:16	-0.738124412
1165	5/25/2021 10:17	-0.788452027
1166	5/25/2021 10:18	-0.80103393
1167	5/25/2021 10:19	-0.775870123
1168	5/25/2021 10:20	-0.788452027
1169	5/25/2021 10:21	-0.775870123
1170	5/25/2021 10:22	-0.738124412
1171	5/25/2021 10:23	-0.750706316
1172	5/25/2021 10:24	-0.775870123
1173	5/25/2021 10:25	-0.773582504
1174	5/25/2021 10:26	-0.788452027
1175	5/25/2021 10:27	-0.775870123
1176	5/25/2021 10:28	-0.775870123
1177	5/25/2021 10:29	-0.76328822
1178	5/25/2021 10:30	-0.775870123
1179	5/25/2021 10:31	-0.788452027
1180	5/25/2021 10:32	-0.775870123
1181	5/25/2021 10:33	-0.80103393
1182	5/25/2021 10:34	-0.788452027
1183	5/25/2021 10:35	-0.775870123
1184	5/25/2021 10:36	-0.788452027
1185	5/25/2021 10:37	-0.80103393
1186	5/25/2021 10:38	-0.80103393
1187	5/25/2021 10:39	-0.80103393
1188	5/25/2021 10:40	-0.775870123
1189	5/25/2021 10:41	-0.788452027
1190	5/25/2021 10:42	-0.775870123
1191	5/25/2021 10:43	-0.788452027
1192	5/25/2021 10:44	-0.700378701
1193	5/25/2021 10:45	-0.675214894
1194	5/25/2021 10:46	-0.725542509
1195	5/25/2021 10:47	-0.675214894
1196	5/25/2021 10:48	-0.725542509
1197	5/25/2021 10:49	-0.738124412
1198	5/25/2021 10:50	-0.750706316
1199	5/25/2021 10:51	-0.738124412
1200	5/25/2021 10:52	-0.732405365
1201	5/25/2021 10:53	-0.750706316
1202	5/25/2021 10:54	-0.76328822
1203	5/25/2021 10:55	-0.750706316
1204	5/25/2021 10:56	-0.76328822
1205	5/25/2021 10:57	-0.712960605
1206	5/25/2021 10:58	-0.775870123
1207	5/25/2021 10:59	-0.76328822
1208	5/25/2021 11:00	-0.76328822
1209	5/25/2021 11:01	-0.76328822
1210	5/25/2021 11:02	-0.775870123
1211	5/25/2021 11:03	-0.76328822
1212	5/25/2021 11:04	-0.80103393
1213	5/25/2021 11:05	-0.80103393
1214	5/25/2021 11:06	-0.80103393
1215	5/25/2021 11:07	-0.80103393
1216	5/25/2021 11:08	-0.788452027
1217	5/25/2021 11:09	-0.76328822
1218	5/25/2021 11:10	-0.738124412
1219	5/25/2021 11:11	-0.775870123
1220	5/25/2021 11:12	-0.80103393
1221	5/25/2021 11:13	-0.738124412
1222	5/25/2021 11:14	-0.80103393
1223	5/25/2021 11:15	-0.788452027
1224	5/25/2021 11:16	-0.788452027
1225	5/25/2021 11:17	-0.80103393
1226	5/25/2021 11:18	-0.788452027
1227	5/25/2021 11:19	-0.773582504
1228	5/25/2021 11:20	-0.788452027
1229	5/25/2021 11:21	-0.80103393
1230	5/25/2021 11:22	-0.712934822
1231	5/25/2021 11:23	-0.775870123
1232	5/25/2021 11:24	-0.788452027
1233	5/25/2021 11:25	-0.80103393
1234	5/25/2021 11:26	-0.80103393
1235	5/25/2021 11:27	-0.775870123
1236	5/25/2021 11:28	-0.76328822
1237	5/25/2021 11:29	-0.788452027
1238	5/25/2021 11:30	-0.80103393
1239	5/25/2021 11:31	-0.80103393
1240	5/25/2021 11:32	-0.80103393
1241	5/25/2021 11:33	-0.787308217
1242	5/25/2021 11:34	-0.788452027
1243	5/25/2021 11:35	-0.80103393
1244	5/25/2021 11:36	-0.788452027
1245	5/25/2021 11:37	-0.80103393
1246	5/25/2021 11:38	-0.80103393
1247	5/25/2021 11:39	-0.788452027
1248	5/25/2021 11:40	-0.788452027
1249	5/25/2021 11:41	-0.80103393
1250	5/25/2021 11:42	-0.775870123
1251	5/25/2021 11:43	-0.80103393
1252	5/25/2021 11:44	-0.80103393
1253	5/25/2021 11:45	-0.788452027
1254	5/25/2021 11:46	-0.80103393
1255	5/25/2021 11:47	-0.80103393
1256	5/25/2021 11:48	-0.80103393
1257	5/25/2021 11:49	-0.80103393
1258	5/25/2021 11:50	-0.80103393
1259	5/25/2021 11:51	-0.80103393
1260	5/25/2021 11:52	-0.561848849
1261	5/25/2021 11:53	-0.549370075
1262	5/25/2021 11:54	-0.612305376
1263	5/25/2021 11:55	-0.712960605
1264	5/25/2021 11:56	-0.76328822
1265	5/25/2021 11:57	-0.725542509
1266	5/25/2021 11:58	-0.725542509
1267	5/25/2021 11:59	-0.788452027
1268	5/25/2021 12:00	-0.773582504
1269	5/25/2021 12:01	-0.76328822
1270	5/25/2021 12:02	-0.738124412
1271	5/25/2021 12:03	-0.788452027
1272	5/25/2021 12:04	-0.76328822
1273	5/25/2021 12:05	-0.788452027
1274	5/25/2021 12:06	-0.662555643
1275	5/25/2021 12:07	-0.587115786
1276	5/25/2021 12:08	-0.687796798
1277	5/25/2021 12:09	-0.76328822
1278	5/25/2021 12:10	-0.725542509
1279	5/25/2021 12:11	-0.76328822
1280	5/25/2021 12:12	-0.725542509
1281	5/25/2021 12:13	-0.746131078
1282	5/25/2021 12:14	-0.750706316
1283	5/25/2021 12:15	-0.725542509
1284	5/25/2021 12:16	-0.80103393
1285	5/25/2021 12:17	-0.750706316
1286	5/25/2021 12:18	-0.738124412
1287	5/25/2021 12:19	-0.750706316
1288	5/25/2021 12:20	-0.788452027
1289	5/25/2021 12:21	-0.775870123
1290	5/25/2021 12:22	-0.76328822
1291	5/25/2021 12:23	-0.76328822
1292	5/25/2021 12:24	-0.775870123
1293	5/25/2021 12:25	-0.788452027
1294	5/25/2021 12:26	-0.750706316
1295	5/25/2021 12:27	-0.787308217
1296	5/25/2021 12:28	-0.775870123
1297	5/25/2021 12:29	-0.775870123
1298	5/25/2021 12:30	-0.775870123
1299	5/25/2021 12:31	-0.76328822
1300	5/25/2021 12:32	-0.788452027
1301	5/25/2021 12:33	-0.788452027
1302	5/25/2021 12:34	-0.788452027
1303	5/25/2021 12:35	-0.76328822
1304	5/25/2021 12:36	-0.775870123
1305	5/25/2021 12:37	-0.80103393
1306	5/25/2021 12:38	-0.80103393
1307	5/25/2021 12:39	-0.76328822
1308	5/25/2021 12:40	-0.80103393
1309	5/25/2021 12:41	-0.775870123
1310	5/25/2021 12:42	-0.750706316
1311	5/25/2021 12:43	-0.775870123
1312	5/25/2021 12:44	-0.788452027
1313	5/25/2021 12:45	-0.76328822
1314	5/25/2021 12:46	-0.788452027
1315	5/25/2021 12:47	-0.76328822
1316	5/25/2021 12:48	-0.80103393
1317	5/25/2021 12:49	-0.788452027
1318	5/25/2021 12:50	-0.80103393
1319	5/25/2021 12:51	-0.80103393
1320	5/25/2021 12:52	-0.788452027
1321	5/25/2021 12:53	-0.76328822
1322	5/25/2021 12:54	-0.773582504
1323	5/25/2021 12:55	-0.80103393
1324	5/25/2021 12:56	-0.76328822
1325	5/25/2021 12:57	-0.788452027
1326	5/25/2021 12:58	-0.80103393
1327	5/25/2021 12:59	-0.76328822
1328	5/25/2021 13:00	-0.775870123
1329	5/25/2021 13:01	-0.80103393
1330	5/25/2021 13:02	-0.788452027
1331	5/25/2021 13:03	-0.775870123
1332	5/25/2021 13:04	-0.788452027
1333	5/25/2021 13:05	-0.80103393
1334	5/25/2021 13:06	-0.76328822
1335	5/25/2021 13:07	-0.80103393
1336	5/25/2021 13:08	-0.787308217
1337	5/25/2021 13:09	-0.80103393
1338	5/25/2021 13:10	-0.775870123
1339	5/25/2021 13:11	-0.775870123
1340	5/25/2021 13:12	-0.788452027
1341	5/25/2021 13:13	-0.775870123
1342	5/25/2021 13:14	-0.788452027
1343	5/25/2021 13:15	-0.775870123
1344	5/25/2021 13:16	-0.788452027
1345	5/25/2021 13:17	-0.80103393
1346	5/25/2021 13:18	-0.80103393
1347	5/25/2021 13:19	-0.788452027
1348	5/25/2021 13:20	-0.80103393
1349	5/25/2021 13:21	-0.787308217
1350	5/25/2021 13:22	-0.775870123
1351	5/25/2021 13:23	-0.788452027
1352	5/25/2021 13:24	-0.788452027
1353	5/25/2021 13:25	-0.80103393
1354	5/25/2021 13:26	-0.788452027
1355	5/25/2021 13:27	-0.775870123
1356	5/25/2021 13:28	-0.788452027
1357	5/25/2021 13:29	-0.788452027
1358	5/25/2021 13:30	-0.80103393
1359	5/25/2021 13:31	-0.80103393
1360	5/25/2021 13:32	-0.788452027
1361	5/25/2021 13:33	-0.775870123
1362	5/25/2021 13:34	-0.80103393
1363	5/25/2021 13:35	-0.787308217
1364	5/25/2021 13:36	-0.80103393
1365	5/25/2021 13:37	-0.775870123
1366	5/25/2021 13:38	-0.788452027
1367	5/25/2021 13:39	-0.775870123
1368	5/25/2021 13:40	-0.738124412
1369	5/25/2021 13:41	-0.80103393
1370	5/25/2021 13:42	-0.76328822
1371	5/25/2021 13:43	-0.788452027
1372	5/25/2021 13:44	-0.80103393
1373	5/25/2021 13:45	-0.80103393
1374	5/25/2021 13:46	-0.775870123
1375	5/25/2021 13:47	-0.80103393
1376	5/25/2021 13:48	-0.787308217
1377	5/25/2021 13:49	-0.80103393
1378	5/25/2021 13:50	-0.80103393
1379	5/25/2021 13:51	-0.788452027
1380	5/25/2021 13:52	-0.80103393
1381	5/25/2021 13:53	-0.80103393
1382	5/25/2021 13:54	-0.788452027
1383	5/25/2021 13:55	-0.788452027
1384	5/25/2021 13:56	-0.80103393
1385	5/25/2021 13:57	-0.80103393
1386	5/25/2021 13:58	-0.788452027
1387	5/25/2021 13:59	-0.80103393
1388	5/25/2021 14:00	-0.76328822
1389	5/25/2021 14:01	-0.775870123
1390	5/25/2021 14:02	-0.773582504
1391	5/25/2021 14:03	0.621546221
1392	5/25/2021 14:04	1.062170674
1393	5/25/2021 14:05	0.394917261
1394	5/25/2021 14:06	0.822908244
1395	5/25/2021 14:07	1.565601514
1396	5/25/2021 14:08	1.074752577
1397	5/25/2021 14:09	1.326519563
1398	5/25/2021 14:10	1.02439918
1399	5/25/2021 14:11	0.508154393
1400	5/25/2021 14:12	0.218719045
1401	5/25/2021 14:13	0.067607288
1402	5/25/2021 14:14	-0.196793166
1403	5/25/2021 14:15	-0.41081444
1404	5/25/2021 14:16	-0.499068244
1405	5/25/2021 14:17	-0.612305376
1406	5/25/2021 14:18	-0.662632991
1407	5/25/2021 14:19	-0.662632991
1408	5/25/2021 14:20	-0.096112154
1409	5/25/2021 14:21	1.603347225
1410	5/25/2021 14:22	1.603424573
1411	5/25/2021 14:23	1.855294688
1412	5/25/2021 14:24	1.238394672
1413	5/25/2021 14:25	0.760050291
1414	5/25/2021 14:26	0.772632195
1415	5/25/2021 14:27	0.759972944
1416	5/25/2021 14:28	0.684481522
1417	5/25/2021 14:29	0.420029503
1418	5/25/2021 14:30	0.558599201
1419	5/25/2021 14:31	0.759947161
1420	5/25/2021 14:32	0.671899618
1421	5/25/2021 14:33	0.394865695
1422	5/25/2021 14:34	0.155809527
1423	5/25/2021 14:35	0.017228109
1424	5/25/2021 14:36	11.43556347
1425	5/25/2021 14:37	-0.083556033
1426	5/25/2021 14:38	-0.133883648
1427	5/25/2021 14:39	-0.209375069
1428	5/25/2021 14:40	-0.272284587
1429	5/25/2021 14:41	-0.335194105
1430	5/25/2021 14:42	-0.335194105
1431	5/25/2021 14:43	-0.347776009
1432	5/25/2021 14:44	-0.360383695
1433	5/25/2021 14:45	-0.347776009
1434	5/25/2021 14:46	-0.398206754
1435	5/25/2021 14:47	-0.385599068
1436	5/25/2021 14:48	-0.360383695
1437	5/25/2021 14:49	-0.448637499
1438	5/25/2021 14:50	-0.448637499
1439	5/25/2021 14:51	-0.448637499
1440	5/25/2021 14:52	-0.436029813
1441	5/25/2021 14:53	-0.448637499
1442	5/25/2021 14:54	-0.436029813
1443	5/25/2021 14:55	-0.473852871
1444	5/25/2021 14:56	-0.486460557
1445	5/25/2021 14:57	-0.485314404
1446	5/25/2021 14:58	-0.473852871
1447	5/25/2021 14:59	-0.473852871
1448	5/25/2021 15:00	-0.486460557
1449	5/25/2021 15:01	-0.473852871
1450	5/25/2021 15:02	-0.473852871
1451	5/25/2021 15:03	-0.436055595
1452	5/25/2021 15:04	-0.461245185
1453	5/25/2021 15:05	-0.461245185
1454	5/25/2021 15:06	-0.473852871
1455	5/25/2021 15:07	-0.448637499
1456	5/25/2021 15:08	-0.473852871
1457	5/25/2021 15:09	-0.499068244
1458	5/25/2021 15:10	-0.461245185
1459	5/25/2021 15:11	-0.499068244
1460	5/25/2021 15:12	-0.423422126
1461	5/25/2021 15:13	-0.448637499
1462	5/25/2021 15:14	-0.473852871
1463	5/25/2021 15:15	-0.499068244
1464	5/25/2021 15:16	-0.473852871
1465	5/25/2021 15:17	-0.448637499
1466	5/25/2021 15:18	-0.486460557
1467	5/25/2021 15:19	-0.499068244
1468	5/25/2021 15:20	-0.486460557
1469	5/25/2021 15:21	-0.499068244
1470	5/25/2021 15:22	-0.486460557
1471	5/25/2021 15:23	-0.486460557
1472	5/25/2021 15:24	-0.457806725
1473	5/25/2021 15:25	-0.499068244
1474	5/25/2021 15:26	-0.499068244
1475	5/25/2021 15:27	-0.499068244
1476	5/25/2021 15:28	-0.461245185
1477	5/25/2021 15:29	-0.499068244
1478	5/25/2021 15:30	-0.499068244
1479	5/25/2021 15:31	-0.499068244
1480	5/25/2021 15:32	-0.499068244
1481	5/25/2021 15:33	-0.473852871
1482	5/25/2021 15:34	-0.486460557
1483	5/25/2021 15:35	-0.473852871
1484	5/25/2021 15:36	-0.486460557
1485	5/25/2021 15:37	-0.499068244
1486	5/25/2021 15:38	-0.471560565
1487	5/25/2021 15:39	-0.486460557
1488	5/25/2021 15:40	-0.486460557
1489	5/25/2021 15:41	-0.499068244
1490	5/25/2021 15:42	-0.41081444
1491	5/25/2021 15:43	-0.41081444
1492	5/25/2021 15:44	-0.461245185
1493	5/25/2021 15:45	-0.448637499
1494	5/25/2021 15:46	-0.499068244
1495	5/25/2021 15:47	-0.499068244
1496	5/25/2021 15:48	-0.448637499
1497	5/25/2021 15:49	-0.347776009
1498	5/25/2021 15:50	-0.41081444
1499	5/25/2021 15:51	-0.423422126
1500	5/25/2021 15:52	-0.457806725
1501	5/25/2021 15:53	-0.473852871
1502	5/25/2021 15:54	-0.436029813
1503	5/25/2021 15:55	-0.448637499
1504	5/25/2021 15:56	-0.473852871
1505	5/25/2021 15:57	-0.41081444
1506	5/25/2021 15:58	-0.436029813
1507	5/25/2021 15:59	-0.448637499
1508	5/25/2021 16:00	-0.461245185
1509	5/25/2021 16:01	-0.436029813
1510	5/25/2021 16:02	-0.473852871
1511	5/25/2021 16:03	-0.448637499
1512	5/25/2021 16:04	-0.473852871
1513	5/25/2021 16:05	-0.471560565
1514	5/25/2021 16:06	-0.436029813
1515	5/25/2021 16:07	-0.083504468
1516	5/25/2021 16:08	0.09271953
1517	5/25/2021 16:09	0.130568372
1518	5/25/2021 16:10	-0.196793166
1519	5/25/2021 16:11	-0.322612202
1520	5/25/2021 16:12	-0.372991382
1521	5/25/2021 16:13	-0.360383695
1522	5/25/2021 16:14	-0.385599068
1523	5/25/2021 16:15	-0.41081444
1524	5/25/2021 16:16	-0.448637499
1525	5/25/2021 16:17	-0.461245185
1526	5/25/2021 16:18	-0.486460557
1527	5/25/2021 16:19	-0.444052886
1528	5/25/2021 16:20	-0.461245185
1529	5/25/2021 16:21	-0.461245185
1530	5/25/2021 16:22	-0.473852871
1531	5/25/2021 16:23	-0.499068244
1532	5/25/2021 16:24	-0.448637499
1533	5/25/2021 16:25	-0.461245185
1534	5/25/2021 16:26	-0.461245185
1535	5/25/2021 16:27	-0.499068244
1536	5/25/2021 16:28	-0.448637499
1537	5/25/2021 16:29	-0.486460557
1538	5/25/2021 16:30	-0.436029813
1539	5/25/2021 16:31	-0.461245185
1540	5/25/2021 16:32	-0.473852871
1541	5/25/2021 16:33	-0.402791367
1542	5/25/2021 16:34	-0.360383695
1543	5/25/2021 16:35	-0.41081444
1544	5/25/2021 16:36	-0.436029813
1545	5/25/2021 16:37	-0.461245185
1546	5/25/2021 16:38	-0.448637499
1547	5/25/2021 16:39	-0.448637499
1548	5/25/2021 16:40	-0.41081444
1549	5/25/2021 16:41	-0.41081444
1550	5/25/2021 16:42	-0.461245185
1551	5/25/2021 16:43	-0.473852871
1552	5/25/2021 16:44	-0.448637499
1553	5/25/2021 16:45	-0.448637499
1554	5/25/2021 16:46	-0.416545207
1555	5/25/2021 16:47	-0.436029813
1556	5/25/2021 16:48	-0.436029813
1557	5/25/2021 16:49	-0.448637499
1558	5/25/2021 16:50	-0.461245185
1559	5/25/2021 16:51	-0.436029813
1560	5/25/2021 16:52	-0.448637499
1561	5/25/2021 16:53	-0.461245185
1562	5/25/2021 16:54	-0.448637499
1563	5/25/2021 16:55	-0.436029813
1564	5/25/2021 16:56	0.029810012
1565	5/25/2021 16:57	1.087360264
1566	5/25/2021 16:58	0.646658463
1567	5/25/2021 16:59	0.407499164
1568	5/25/2021 17:00	0.888185073
1569	5/25/2021 17:01	0.508128611
1570	5/25/2021 17:02	0.294210466
1571	5/25/2021 17:03	0.143227623
1572	5/25/2021 17:04	0.092874226
1573	5/25/2021 17:05	0.08026654
1574	5/25/2021 17:06	0.017228109
1575	5/25/2021 17:07	-0.033202636
1576	5/25/2021 17:08	-0.02059495
1577	5/25/2021 17:09	-0.045810322
1578	5/25/2021 17:10	-0.033202636
1579	5/25/2021 17:11	-0.045810322
1580	5/25/2021 17:12	-0.045810322
1581	5/25/2021 17:13	-0.045810322
1582	5/25/2021 17:14	-0.073261748
1583	5/25/2021 17:15	-0.058392226
1584	5/25/2021 17:16	-0.07097413
1585	5/25/2021 17:17	-0.083556033
1586	5/25/2021 17:18	-0.083556033
1587	5/25/2021 17:19	-0.121301744
1588	5/25/2021 17:20	-0.07097413
1589	5/25/2021 17:21	-0.083556033
1590	5/25/2021 17:22	-0.146465551
1591	5/25/2021 17:23	-0.184211262
1592	5/25/2021 17:24	0.646658463
1593	5/25/2021 17:25	0.269046659
1594	5/25/2021 17:26	0.055025385
1595	5/25/2021 17:27	-0.159047455
1596	5/25/2021 17:28	-0.141890314
1597	5/25/2021 17:29	-0.196793166
1598	5/25/2021 17:30	-0.234538877
1599	5/25/2021 17:31	-0.284866491
1600	5/25/2021 17:32	-0.335194105
1601	5/25/2021 17:33	-0.335194105
1602	5/25/2021 17:34	-0.347776009
1603	5/25/2021 17:35	-0.347776009
1604	5/25/2021 17:36	-0.347776009
1605	5/25/2021 17:37	-0.347776009
1606	5/25/2021 17:38	-0.347776009
1607	5/25/2021 17:39	-0.347776009
1608	5/25/2021 17:40	-0.347776009
1609	5/25/2021 17:41	-0.347776009
1610	5/25/2021 17:42	-0.347776009
1611	5/25/2021 17:43	-0.360383695
1612	5/25/2021 17:44	-0.347776009
1613	5/25/2021 17:45	-0.360383695
1614	5/25/2021 17:46	-0.347776009
1615	5/25/2021 17:47	-0.347776009
1616	5/25/2021 17:48	-0.347776009
1617	5/25/2021 17:49	-0.360383695
1618	5/25/2021 17:50	-0.347776009
1619	5/25/2021 17:51	-0.347776009
1620	5/25/2021 17:52	-0.347776009
1621	5/25/2021 17:53	-0.360383695
1622	5/25/2021 17:54	-0.347776009
1623	5/25/2021 17:55	-0.361529849
1624	5/25/2021 17:56	-0.360383695
1625	5/25/2021 17:57	-0.398206754
1626	5/25/2021 17:58	-0.360383695
1627	5/25/2021 17:59	-0.360383695
1628	5/25/2021 18:00	-0.360383695
1629	5/25/2021 18:01	-0.347776009
1630	5/25/2021 18:02	-0.347776009
1631	5/25/2021 18:03	-0.360383695
1632	5/25/2021 18:04	-0.347776009
1633	5/25/2021 18:05	-0.347776009
1634	5/25/2021 18:06	-0.335194105
1635	5/25/2021 18:07	-0.347776009
1636	5/25/2021 18:08	-0.347776009
1637	5/25/2021 18:09	-0.347776009
1638	5/25/2021 18:10	-0.347776009
1639	5/25/2021 18:11	-0.335194105
1640	5/25/2021 18:12	-0.284866491
1641	5/25/2021 18:13	-0.322612202
1642	5/25/2021 18:14	-0.310030298
1643	5/25/2021 18:15	-0.297448395
1644	5/25/2021 18:16	-0.310030298
1645	5/25/2021 18:17	-0.310030298
1646	5/25/2021 18:18	-0.322612202
1647	5/25/2021 18:19	-0.297448395
1648	5/25/2021 18:20	-0.335194105
1649	5/25/2021 18:21	-0.297448395
1650	5/25/2021 18:22	-0.272284587
1651	5/25/2021 18:23	-0.30659887
1652	5/25/2021 18:24	-0.322612202
1653	5/25/2021 18:25	-0.322612202
1654	5/25/2021 18:26	-0.272284587
1655	5/25/2021 18:27	-0.322612202
1656	5/25/2021 18:28	-0.310030298
1657	5/25/2021 18:29	-0.234538877
1658	5/25/2021 18:30	-0.24712078
1659	5/25/2021 18:31	-0.322612202
1660	5/25/2021 18:32	-0.284866491
1661	5/25/2021 18:33	-0.284866491
1662	5/25/2021 18:34	-0.322612202
1663	5/25/2021 18:35	-0.272284587
1664	5/25/2021 18:36	-0.320324583
1665	5/25/2021 18:37	-0.335194105
1666	5/25/2021 18:38	-0.184159697
1667	5/25/2021 18:39	0.180973334
1668	5/25/2021 18:40	0.08026654
1669	5/25/2021 18:41	0.004620423
1670	5/25/2021 18:42	-0.02059495
1671	5/25/2021 18:43	-0.02059495
1672	5/25/2021 18:44	0.004620423
1673	5/25/2021 18:45	0.055051167
1674	5/25/2021 18:46	-0.02059495
1675	5/25/2021 18:47	-0.045810322
1676	5/25/2021 18:48	-0.033202636
1677	5/25/2021 18:49	-0.033202636
1678	5/25/2021 18:50	-0.032056483
1679	5/25/2021 18:51	-0.033202636
1680	5/25/2021 18:52	-0.045810322
1681	5/25/2021 18:53	-0.045810322
1682	5/25/2021 18:54	-0.058392226
1683	5/25/2021 18:55	-0.045810322
1684	5/25/2021 18:56	-0.045810322
1685	5/25/2021 18:57	0.759972944
1686	5/25/2021 18:58	0.281628563
1687	5/25/2021 18:59	0.105404564
1688	5/25/2021 19:00	-0.033202636
1689	5/25/2021 19:01	-0.02059495
1690	5/25/2021 19:02	-0.07097413
1691	5/25/2021 19:03	-0.121301744
1692	5/25/2021 19:04	-0.183067453
1693	5/25/2021 19:05	-0.196793166
1694	5/25/2021 19:06	-0.196793166
1695	5/25/2021 19:07	-0.196793166
1696	5/25/2021 19:08	-0.196793166
1697	5/25/2021 19:09	-0.196793166
1698	5/25/2021 19:10	-0.196793166
1699	5/25/2021 19:11	-0.196793166
1700	5/25/2021 19:12	-0.159047455
1701	5/25/2021 19:13	-0.184211262
1702	5/25/2021 19:14	0.218641697
1703	5/25/2021 19:15	0.243882852
1704	5/25/2021 19:16	0.105481912
1705	5/25/2021 19:17	0.064220394
1706	5/25/2021 19:18	0.08026654
1707	5/25/2021 19:19	0.08026654
1708	5/25/2021 19:20	0.029835795
1709	5/25/2021 19:21	0.634102342
1710	5/25/2021 19:22	0.4703829
1711	5/25/2021 19:23	0.319374274
1712	5/25/2021 19:24	0.256464756
1713	5/25/2021 19:25	0.206137141
1714	5/25/2021 19:26	0.180973334
1715	5/25/2021 19:27	0.143227623
1716	5/25/2021 19:28	0.130645719
1717	5/25/2021 19:29	0.118063816
1718	5/25/2021 19:30	0.105481912
1719	5/25/2021 19:31	0.119207625
1720	5/25/2021 19:32	0.105481912
1721	5/25/2021 19:33	0.118063816
1722	5/25/2021 19:34	0.105481912
1723	5/25/2021 19:35	0.105481912
1724	5/25/2021 19:36	0.092874226
1725	5/25/2021 19:37	0.822959809
1726	5/25/2021 19:38	0.520684732
1727	5/25/2021 19:39	0.734834919
1728	5/25/2021 19:40	0.571038129
1729	5/25/2021 19:41	0.482939021
1730	5/25/2021 19:42	0.407447599
1731	5/25/2021 19:43	0.407447599
1732	5/25/2021 19:44	0.407447599
1733	5/25/2021 19:45	0.407447599
1734	5/25/2021 19:46	0.407447599
1735	5/25/2021 19:47	0.394865695
1736	5/25/2021 19:48	0.394865695
1737	5/25/2021 19:49	0.357119985
1738	5/25/2021 19:50	0.63407656
1739	5/25/2021 19:51	0.760024509
1740	5/25/2021 19:52	0.608861187
1741	5/25/2021 19:53	0.684507304
1742	5/25/2021 19:54	0.646684246
1743	5/25/2021 19:55	0.583645815
1744	5/25/2021 19:56	0.571038129
1745	5/25/2021 19:57	0.659291932
1746	5/25/2021 19:58	0.723279631
1747	5/25/2021 19:59	1.125054409
1748	5/25/2021 20:00	0.86070552
1749	5/25/2021 20:01	0.772632195
1750	5/25/2021 20:02	0.810377906
1751	5/25/2021 20:03	0.772632195
1752	5/25/2021 20:04	0.722304581
1753	5/25/2021 20:05	0.760050291
1754	5/25/2021 20:06	0.974045783
1755	5/25/2021 20:07	1.515299682
1756	5/25/2021 20:08	1.301381538
1757	5/25/2021 20:09	1.162980598
1758	5/25/2021 20:10	1.162980598
1759	5/25/2021 20:11	1.162980598
1760	5/25/2021 20:12	1.107993367
1761	5/25/2021 20:13	1.553096958
1762	5/25/2021 20:14	1.162877468
1763	5/25/2021 20:15	1.150321347
1764	5/25/2021 20:16	1.251053924
1765	5/25/2021 20:17	1.099942167
1766	5/25/2021 20:18	1.414644453
1767	5/25/2021 20:19	1.326545345
1768	5/25/2021 20:20	1.175562502
1769	5/25/2021 20:21	1.162980598
1770	5/25/2021 20:22	1.162980598
1771	5/25/2021 20:23	1.326519563
1772	5/25/2021 20:24	1.326545345
1773	5/25/2021 20:25	1.288799634
1774	5/25/2021 20:26	1.423825399
1775	5/25/2021 20:27	1.150372912
1776	5/25/2021 20:28	1.225915899
1777	5/25/2021 20:29	1.729372522
1778	5/25/2021 20:30	1.515273899
1779	5/25/2021 20:31	1.37687296
1780	5/25/2021 20:32	1.439782478
1781	5/25/2021 20:33	1.502743561
1782	5/25/2021 20:34	1.452364381
1783	5/25/2021 20:35	1.339127249
1784	5/25/2021 20:36	1.251053924
1785	5/25/2021 20:37	1.276217731
1786	5/25/2021 20:38	1.313963442
1787	5/25/2021 20:39	1.301381538
1788	5/25/2021 20:40	1.300237729
1789	5/25/2021 20:41	1.225890116
1790	5/25/2021 20:42	1.188144405
1791	5/25/2021 20:43	1.162980598
1792	5/25/2021 20:44	1.12515754
1793	5/25/2021 20:45	1.162980598
1794	5/25/2021 20:46	1.12515754
1795	5/25/2021 20:47	1.162980598
1796	5/25/2021 20:48	1.137765226
1797	5/25/2021 20:49	1.12515754
1798	5/25/2021 20:50	1.12515754
1799	5/25/2021 20:51	1.087334481
1800	5/25/2021 20:52	1.074726795
1801	5/25/2021 20:53	1.011688364
1802	5/25/2021 20:54	0.997962651
1803	5/25/2021 20:55	0.973942653
1804	5/25/2021 20:56	0.986524556
1805	5/25/2021 20:57	0.99910646
1806	5/25/2021 20:58	1.074726795
1807	5/25/2021 20:59	1.137765226
1808	5/25/2021 21:00	1.225890116
1809	5/25/2021 21:01	1.351709152
1810	5/25/2021 21:02	1.125080192
1811	5/25/2021 21:03	0.986550339
1812	5/25/2021 21:04	1.112472506
1813	5/25/2021 21:05	0.911033135
1814	5/25/2021 21:06	0.86070552
1815	5/25/2021 21:07	0.805802668
1816	5/25/2021 21:08	0.772632195
1817	5/25/2021 21:09	0.722304581
1818	5/25/2021 21:10	0.709722677
1819	5/25/2021 21:11	0.709722677
1820	5/25/2021 21:12	1.099916385
1821	5/25/2021 21:13	1.175485154
1822	5/25/2021 21:14	0.986576122
1823	5/25/2021 21:15	0.835541713
1824	5/25/2021 21:16	0.822959809
1825	5/25/2021 21:17	0.810377906
1826	5/25/2021 21:18	0.697114991
1827	5/25/2021 21:19	0.659291932
1828	5/25/2021 21:20	0.558430442
1829	5/25/2021 21:21	0.544704729
1830	5/25/2021 21:22	0.520684732
1831	5/25/2021 21:23	0.470357117
1832	5/25/2021 21:24	0.495520924
1833	5/25/2021 21:25	0.457775213
1834	5/25/2021 21:26	0.420029503
1835	5/25/2021 21:27	0.407447599
1836	5/25/2021 21:28	0.432611406
1837	5/25/2021 21:29	1.238394672
1838	5/25/2021 21:30	1.036903736
1839	5/25/2021 21:31	0.885869328
1840	5/25/2021 21:32	1.074701012
1841	5/25/2021 21:33	0.973968435
1842	5/25/2021 21:34	0.86070552
1843	5/25/2021 21:35	0.833254094
1844	5/25/2021 21:36	0.747468388
1845	5/25/2021 21:37	0.709722677
1846	5/25/2021 21:38	0.697114991
1847	5/25/2021 21:39	0.697114991
1848	5/25/2021 21:40	0.671899618
1849	5/25/2021 21:41	0.659291932
1850	5/25/2021 21:42	0.608861187
1851	5/25/2021 21:43	0.608861187
1852	5/25/2021 21:44	0.571038129
1853	5/25/2021 21:45	0.558430442
1854	5/25/2021 21:46	0.571038129
1855	5/25/2021 21:47	0.571038129
1856	5/25/2021 21:48	0.558430442
1857	5/25/2021 21:49	0.572184282
1858	5/25/2021 21:50	0.558430442
1859	5/25/2021 21:51	0.558430442
1860	5/25/2021 21:52	0.558430442
1861	5/25/2021 21:53	0.558430442
1862	5/25/2021 21:54	0.558430442
1863	5/25/2021 21:55	0.558430442
1864	5/25/2021 21:56	0.558430442
1865	5/25/2021 21:57	0.571038129
1866	5/25/2021 21:58	0.558430442
1867	5/25/2021 21:59	0.558430442
1868	5/25/2021 22:00	0.571038129
1869	5/25/2021 22:01	0.709722677
1870	5/25/2021 22:02	0.709722677
1871	5/25/2021 22:03	0.709722677
1872	5/25/2021 22:04	0.697114991
1873	5/25/2021 22:05	0.684507304
1874	5/25/2021 22:06	0.659291932
1875	5/25/2021 22:07	0.608861187
1876	5/25/2021 22:08	0.621468873
1877	5/25/2021 22:09	0.659291932
1878	5/25/2021 22:10	0.659291932
1879	5/25/2021 22:11	0.621468873
1880	5/25/2021 22:12	0.596253501
1881	5/25/2021 22:13	0.608861187
1882	5/25/2021 22:14	0.63407656
1883	5/25/2021 22:15	0.608861187
1884	5/25/2021 22:16	0.585938121
1885	5/25/2021 22:17	0.596253501
1886	5/25/2021 22:18	0.621468873
1887	5/25/2021 22:19	0.583645815
1888	5/25/2021 22:20	0.583645815
1889	5/25/2021 22:21	0.558430442
1890	5/25/2021 22:22	0.608861187
1891	5/25/2021 22:23	0.596253501
1892	5/25/2021 22:24	0.596253501
1893	5/25/2021 22:25	0.571038129
1894	5/25/2021 22:26	0.583645815
1895	5/25/2021 22:27	0.596253501
1896	5/25/2021 22:28	0.583645815
1897	5/25/2021 22:29	0.571038129
1898	5/25/2021 22:30	0.572184282
1899	5/25/2021 22:31	0.558430442
1900	5/25/2021 22:32	0.583645815
1901	5/25/2021 22:33	0.583645815
1902	5/25/2021 22:34	0.571038129
1903	5/25/2021 22:35	0.558430442
1904	5/25/2021 22:36	0.558430442
1905	5/25/2021 22:37	0.571038129
1906	5/25/2021 22:38	0.558430442
1907	5/25/2021 22:39	0.583645815
1908	5/25/2021 22:40	0.571038129
1909	5/25/2021 22:41	0.545848539
1910	5/25/2021 22:42	0.558430442
1911	5/25/2021 22:43	0.558430442
1912	5/25/2021 22:44	0.558430442
1913	5/25/2021 22:45	0.558430442
1914	5/25/2021 22:46	0.558430442
1915	5/25/2021 22:47	0.558430442
1916	5/25/2021 22:48	0.558430442
1917	5/25/2021 22:49	0.558430442
1918	5/25/2021 22:50	0.571038129
1919	5/25/2021 22:51	0.558430442
1920	5/25/2021 22:52	1.074701012
1921	5/25/2021 22:53	0.848123617
1922	5/25/2021 22:54	0.848123617
1923	5/25/2021 22:55	0.709722677
1924	5/25/2021 22:56	0.709722677
1925	5/25/2021 22:57	0.668461158
1926	5/25/2021 22:58	0.684507304
1927	5/25/2021 22:59	0.646684246
1928	5/25/2021 23:00	0.596253501
1929	5/25/2021 23:01	0.558430442
1930	5/25/2021 23:02	0.596253501
1931	5/25/2021 23:03	0.545848539
1932	5/25/2021 23:04	0.558430442
1933	5/25/2021 23:05	0.571038129
1934	5/25/2021 23:06	0.571038129
1935	5/25/2021 23:07	0.558430442
1936	5/25/2021 23:08	0.558430442
1937	5/25/2021 23:09	0.558430442
1938	5/25/2021 23:10	0.558430442
1939	5/25/2021 23:11	0.544704729
1940	5/25/2021 23:12	0.545848539
1941	5/25/2021 23:13	0.558430442
1942	5/25/2021 23:14	0.558430442
1943	5/25/2021 23:15	0.558430442
1944	5/25/2021 23:16	0.558430442
1945	5/25/2021 23:17	0.558430442
1946	5/25/2021 23:18	0.558430442
1947	5/25/2021 23:19	0.571038129
1948	5/25/2021 23:20	0.558430442
1949	5/25/2021 23:21	0.558430442
1950	5/25/2021 23:22	0.583645815
1951	5/25/2021 23:23	0.558430442
1952	5/25/2021 23:24	0.558430442
1953	5/25/2021 23:25	0.558430442
1954	5/25/2021 23:26	0.558430442
1955	5/25/2021 23:27	0.558430442
1956	5/25/2021 23:28	0.558430442
1957	5/25/2021 23:29	0.558430442
1958	5/25/2021 23:30	0.545848539
1959	5/25/2021 23:31	0.545848539
1960	5/25/2021 23:32	0.545848539
1961	5/25/2021 23:33	0.545848539
1962	5/25/2021 23:34	0.508102828
1963	5/25/2021 23:35	0.545848539
1964	5/25/2021 23:36	0.533266635
1965	5/25/2021 23:37	0.533266635
1966	5/25/2021 23:38	0.530979016
1967	5/25/2021 23:39	0.558430442
1968	5/25/2021 23:40	0.558430442
1969	5/25/2021 23:41	0.558430442
1970	5/25/2021 23:42	0.558430442
1971	5/25/2021 23:43	0.558430442
1972	5/25/2021 23:44	0.558430442
1973	5/25/2021 23:45	0.558430442
1974	5/25/2021 23:46	0.558430442
1975	5/25/2021 23:47	0.558430442
1976	5/25/2021 23:48	0.520684732
1977	5/25/2021 23:49	0.545848539
1978	5/25/2021 23:50	0.558430442
1979	5/25/2021 23:51	0.558430442
1980	5/25/2021 23:52	0.544704729
1981	5/25/2021 23:53	0.558430442
1982	5/25/2021 23:54	0.482939021
1983	5/25/2021 23:55	0.520684732
1984	5/25/2021 23:56	0.558430442
1985	5/25/2021 23:57	0.533266635
1986	5/25/2021 23:58	0.533266635
1987	5/25/2021 23:59	0.482939021
1988	5/26/2021 0:00	1.28971525
1989	5/26/2021 0:01	1.28971525
1990	5/26/2021 0:02	1.162554779
1991	5/26/2021 0:03	1.187986873
1992	5/26/2021 0:04	1.162554779
1993	5/26/2021 0:05	1.213418967
1994	5/26/2021 0:06	1.234227044
1995	5/26/2021 0:07	1.213418967
1996	5/26/2021 0:08	1.213418967
1997	5/26/2021 0:09	1.086258496
1998	5/26/2021 0:10	1.11169059
1999	5/26/2021 0:11	1.086258496
[truncated: 101,308 more rows]
